# Supplementary material for: Simulation shows that HLA-matched stem cell donors can remain unidentified in donor searches
Source: Sci Rep. 2016 Feb 15;6:21149. doi: 10.1038/srep21149 (PMC4753406; doi:10.1038/srep21149)
Supplement: Supplementary Information [file srep21149-s1.xls]

## Sheet: Tabelle1
Haplotype	Frequency
HLA-A*~HLA-B*~HLA-C*~HLA-DRB1*~HLA-DQB1*
01:01~08:01~07:01~03:01~02:01	0.060582515
03:01~07:02~07:02~15:01~06:02	0.0331007
02:01~07:02~07:02~15:01~06:02	0.019354972
03:01~35:01~04:01~01:01~05:01	0.015794196
02:01~15:01~03:04~04:01~03:02	0.012366171
02:01~44:02~05:01~04:01~03:01	0.01058893
29:02~44:03~16:01~07:01~02:01	0.01030839
02:01~40:01~03:04~13:02~06:04	0.010186886
02:01~13:02~06:02~07:01~02:01	0.008429503
01:01~57:01~06:02~07:01~03:03	0.008148021
23:01~44:03~04:01~07:01~02:01	0.007359749
02:01~57:01~06:02~07:01~03:03	0.007279118
24:02~07:02~07:02~15:01~06:02	0.007211951
30:01~13:02~06:02~07:01~02:01	0.007066509
02:01~15:01~03:03~13:01~06:03	0.006621153
11:01~35:01~04:01~01:01~05:01	0.005904398
02:01~08:01~07:01~03:01~02:01	0.005773506
25:01~18:01~12:03~15:01~06:02	0.005480159
01:01~07:02~07:02~15:01~06:02	0.005047543
02:01~44:02~05:01~13:01~06:03	0.004436759
01:01~08:01~07:01~15:01~06:02	0.004113219
03:01~07:02~07:02~01:01~05:01	0.00375563
68:01~44:02~07:04~11:01~03:01	0.003602133
33:01~14:02~08:02~01:02~05:01	0.003403432
02:01~35:01~04:01~01:01~05:01	0.003399771
02:01~18:01~07:01~11:04~03:01	0.003339498
26:01~38:01~12:03~13:01~06:03	0.003003003
24:02~15:01~03:03~13:01~06:03	0.00297966
02:01~44:02~05:01~15:01~06:02	0.002939453
02:01~44:02~05:01~01:01~05:01	0.002924818
02:01~15:01~03:03~04:01~03:02	0.002904339
03:01~08:01~07:01~03:01~02:01	0.00270594
24:02~13:02~06:02~07:01~02:01	0.002682299
03:01~07:02~07:02~13:01~06:03	0.002655714
68:02~14:02~08:02~13:03~03:01	0.002614076
31:01~40:01~03:04~04:04~03:02	0.002601148
02:01~40:01~03:04~08:01~04:02	0.002599777
02:01~44:02~05:01~11:01~03:01	0.002467764
11:01~07:02~07:02~15:01~06:02	0.002462379
03:01~15:01~03:04~04:01~03:02	0.002461709
01:01~08:01~07:01~11:01~03:01	0.002408136
02:05~50:01~06:02~07:01~02:01	0.002377279
02:01~38:01~12:03~13:01~06:03	0.002346134
01:01~08:01~07:01~01:01~05:01	0.002308109
02:01~40:01~03:04~15:01~06:02	0.00228516
02:01~27:02~02:02~16:01~05:02	0.002267079
01:01~08:01~07:01~13:01~06:03	0.002231511
03:01~07:02~07:02~11:01~03:01	0.002219901
02:01~27:05~02:02~01:01~05:01	0.002172851
24:02~35:02~04:01~11:04~03:01	0.002161153
02:01~44:02~05:01~12:01~03:01	0.002155107
30:02~18:01~05:01~03:01~02:01	0.002091928
66:01~41:02~17:01~13:03~03:01	0.002044485
01:01~08:01~07:01~04:01~03:02	0.00196727
24:02~08:01~07:01~03:01~02:01	0.001886746
02:01~44:03~04:01~07:01~02:01	0.001845028
24:02~07:02~07:02~01:01~05:01	0.001842718
01:01~52:01~12:02~15:02~06:01	0.001831237
25:01~18:01~12:03~04:01~03:02	0.001826775
02:01~40:01~03:04~04:04~03:02	0.001762073
03:01~15:01~03:03~13:01~06:03	0.001750505
02:01~51:01~02:02~11:01~03:01	0.001747051
02:01~27:05~01:02~01:01~05:01	0.001697439
32:01~40:02~02:02~11:01~03:01	0.001648226
02:01~07:02~07:02~01:01~05:01	0.001627605
03:01~07:02~07:02~08:01~04:02	0.001608129
01:01~13:02~06:02~07:01~02:01	0.001594068
03:01~07:02~07:02~04:01~03:02	0.001568356
25:01~44:02~05:01~01:01~05:01	0.001551718
02:01~15:01~03:04~01:01~05:01	0.001537445
02:01~40:01~03:04~04:01~03:02	0.00152986
32:01~44:02~05:01~12:01~03:01	0.001511137
03:01~07:02~07:02~14:01~05:03	0.001510428
02:01~44:02~05:01~04:01~03:02	0.001460215
02:01~44:03~16:01~07:01~02:01	0.001447304
01:01~37:01~06:02~10:01~05:01	0.001443069
02:01~44:02~07:04~11:01~03:01	0.001442713
11:01~35:01~04:01~14:01~05:03	0.001427912
02:01~40:01~03:04~01:01~05:01	0.001422742
03:01~35:01~04:01~15:01~06:02	0.001420991
02:01~07:02~07:02~13:01~06:03	0.001413334
02:01~44:02~07:04~16:01~05:02	0.001404917
23:01~49:01~07:01~11:01~03:01	0.001389967
03:01~07:02~07:02~03:01~02:01	0.001388521
24:02~57:01~06:02~07:01~03:03	0.001372433
02:01~18:01~07:01~11:01~03:01	0.001355856
26:01~07:02~07:02~15:01~06:02	0.00135361
02:01~40:02~02:02~11:01~03:01	0.00135141
02:01~07:02~07:02~04:01~03:02	0.001296578
03:01~07:02~07:02~04:01~03:01	0.001293212
02:01~51:01~14:02~08:01~04:02	0.00128228
03:01~13:02~06:02~07:01~02:01	0.001270709
32:01~07:02~07:02~15:01~06:02	0.001269151
11:01~55:01~03:03~14:01~05:03	0.001266656
01:01~08:01~07:01~07:01~02:01	0.00126169
68:01~40:01~03:04~13:02~06:04	0.001243286
01:01~35:01~04:01~01:01~05:01	0.00120615
02:01~27:05~02:02~11:01~03:01	0.001188122
02:01~18:01~05:01~03:01~02:01	0.001178134
02:01~44:02~05:01~11:04~03:01	0.001137322
03:01~07:02~07:02~13:02~06:04	0.001132599
02:01~40:01~03:04~11:01~03:01	0.001129144
11:01~51:01~15:02~04:04~03:02	0.001128461
24:02~39:06~07:02~08:01~04:02	0.001102413
11:01~35:01~04:01~04:07~03:01	0.001088574
02:01~51:01~01:02~01:01~05:01	0.00108444
01:01~15:01~03:04~04:01~03:02	0.001075865
03:01~57:01~06:02~07:01~03:03	0.001075779
02:01~15:01~03:03~15:01~06:02	0.001063023
32:01~14:01~08:02~07:01~02:01	0.001057623
24:02~40:02~02:02~11:01~03:01	0.001046913
24:02~15:01~03:03~11:01~03:01	0.001039914
24:02~15:01~03:03~11:03~03:01	0.001034025
02:01~07:02~07:02~11:01~03:01	0.001020054
68:01~07:02~07:02~15:01~06:02	0.001019875
02:01~15:01~03:03~04:01~03:01	0.001012316
31:01~07:02~07:02~15:01~06:02	0.00101218
03:01~07:02~07:02~07:01~02:01	0.001002801
02:01~07:02~07:02~08:01~04:02	0.001000863
03:01~47:01~06:02~07:01~02:01	0.000996814
02:01~51:01~14:02~13:01~06:03	0.000994872
68:02~53:01~04:01~13:02~06:04	0.000993557
02:01~56:01~01:02~01:01~05:01	0.000991741
02:01~51:01~14:02~11:01~03:01	0.000990767
03:01~07:02~07:02~07:01~03:03	0.000990383
24:02~18:01~07:01~11:04~03:01	0.000988362
11:01~08:01~07:01~03:01~02:01	0.000987758
02:01~07:02~07:02~14:01~05:03	0.000985473
25:01~08:01~07:01~03:01~02:01	0.000982682
03:01~40:01~03:04~13:02~06:04	0.000982056
26:01~27:05~01:02~01:01~05:01	0.000960563
02:01~15:01~03:03~11:01~03:01	0.000958315
02:01~40:01~03:04~13:01~06:03	0.000938095
02:01~40:01~03:04~04:01~03:01	0.000937953
02:01~44:02~05:01~04:02~03:02	0.000936976
03:01~35:01~04:01~03:01~02:01	0.000930718
03:01~38:01~12:03~13:01~06:03	0.000920282
32:01~08:01~07:01~03:01~02:01	0.000918625
32:01~40:02~02:02~13:01~06:03	0.000914605
02:01~50:01~06:02~03:01~02:01	0.000906498
01:01~08:01~07:01~13:02~06:04	0.000870628
01:01~37:01~06:02~15:01~06:02	0.000868707
02:01~07:02~07:02~03:01~02:01	0.000865908
33:01~14:02~08:02~03:01~02:01	0.000861045
02:01~40:01~03:04~07:01~02:01	0.000856306
11:01~35:03~12:03~04:08~03:04	0.000847297
01:01~08:01~07:01~04:01~03:01	0.000846271
02:01~44:02~05:01~08:01~04:02	0.000841495
31:01~27:05~02:02~04:01~03:02	0.000825863
02:01~15:01~03:04~15:01~06:02	0.000816061
03:01~44:02~07:04~16:01~05:02	0.000815427
02:01~14:02~08:02~01:02~05:01	0.000815362
68:01~44:02~07:04~01:01~05:01	0.000811826
03:01~07:02~07:02~12:01~03:01	0.000811418
03:01~35:01~04:01~13:01~06:03	0.000809048
25:01~18:01~12:03~01:01~05:01	0.000808908
03:01~07:02~07:02~15:01~06:03	0.000802826
02:01~14:01~08:02~07:01~02:01	0.000802131
02:01~51:01~15:02~11:01~03:01	0.000800757
24:02~39:06~07:02~01:01~05:01	0.000800164
03:01~51:01~01:02~01:01~05:01	0.000794483
68:01~08:01~07:01~03:01~02:01	0.000791844
03:01~40:01~03:04~04:04~03:02	0.000787446
24:02~35:01~04:01~01:01~05:01	0.000784637
02:01~44:05~02:02~16:01~05:02	0.000783104
11:01~52:01~12:02~01:01~05:01	0.000781455
03:01~44:02~07:04~11:01~03:01	0.000759716
02:01~41:02~17:01~13:03~03:01	0.000750668
11:01~56:01~01:02~01:01~05:01	0.000748204
02:01~07:02~07:02~13:02~06:04	0.000741749
01:01~37:01~06:02~11:01~03:01	0.000737549
01:01~08:01~07:01~07:01~03:03	0.000736925
02:01~51:01~15:02~04:04~03:02	0.00073655
26:01~38:01~12:03~04:02~03:02	0.00073564
29:02~45:01~06:02~04:01~03:01	0.000734849
11:01~52:01~12:02~15:02~06:01	0.000732098
02:01~50:01~06:02~07:01~02:01	0.00072979
01:01~38:01~12:03~13:01~06:03	0.000728622
02:01~07:02~07:02~07:01~02:01	0.000723636
24:02~14:02~08:02~01:02~05:01	0.000723609
24:02~07:02~07:02~11:01~03:01	0.000722843
03:01~18:01~05:01~03:01~02:01	0.000720753
03:01~07:02~07:02~16:01~05:02	0.000714398
01:01~57:01~06:02~15:01~06:02	0.000710918
11:01~35:01~04:01~11:01~03:01	0.000710822
32:01~44:02~05:01~13:01~06:03	0.000710388
02:01~15:01~03:04~13:01~06:03	0.000706852
02:01~40:01~03:04~03:01~02:01	0.000701435
25:01~18:01~12:03~13:01~06:03	0.000695144
01:01~07:02~07:02~01:01~05:01	0.000690646
02:01~15:01~04:01~01:01~05:01	0.000689029
02:01~13:02~06:02~15:01~06:02	0.000688624
24:02~40:01~03:04~13:02~06:04	0.000687935
03:01~07:02~07:02~04:04~03:02	0.000687093
02:01~35:01~04:01~14:01~05:03	0.000685554
02:01~44:02~05:01~14:01~05:03	0.000677266
01:01~40:01~03:04~13:02~06:04	0.000674049
33:03~58:01~03:02~13:02~06:09	0.00067374
03:01~44:03~16:01~07:01~02:01	0.000671311
01:01~15:01~03:03~13:01~06:03	0.0006708
02:01~44:02~05:01~07:01~02:01	0.000664325
02:01~39:01~07:02~01:01~05:01	0.000664013
01:01~08:01~07:01~14:01~05:03	0.000661144
24:02~15:01~03:04~04:01~03:02	0.000647694
03:01~35:01~04:01~11:01~03:01	0.00064693
02:01~44:02~05:01~03:01~02:01	0.000646509
02:01~44:02~05:01~04:04~03:02	0.000643714
02:01~39:01~07:02~08:01~04:02	0.000640058
68:01~51:01~15:02~13:01~06:03	0.000639039
68:01~44:02~07:04~13:02~06:04	0.000636404
24:02~18:01~07:01~11:01~03:01	0.00063523
03:01~35:03~04:01~08:01~04:02	0.000632491
24:02~44:02~05:01~04:01~03:01	0.0006315
24:02~44:02~05:01~13:01~06:03	0.000627433
03:01~35:03~04:01~11:01~03:01	0.000626538
02:01~07:02~07:02~04:04~03:02	0.00062491
11:01~35:01~04:01~13:01~06:03	0.000619614
03:01~18:01~07:01~15:01~06:02	0.000617583
01:01~15:17~07:01~13:02~06:04	0.000617481
24:02~38:01~12:03~13:01~06:03	0.000615816
02:01~07:04~07:02~15:01~06:02	0.0006145
02:01~51:01~15:02~15:01~06:02	0.000611561
29:02~44:03~16:01~15:01~06:02	0.00060674
02:01~51:01~14:02~01:01~05:01	0.000600695
02:01~18:01~07:01~15:01~06:02	0.00060005
02:01~44:02~05:01~13:02~06:04	0.00059698
26:01~14:01~08:02~07:01~02:01	0.000595544
02:01~37:01~06:02~10:01~05:01	0.000590807
02:01~52:01~12:02~15:02~06:01	0.000589449
24:02~40:01~03:04~15:01~06:02	0.000583163
11:01~13:02~06:02~07:01~02:01	0.000576739
02:01~07:02~07:02~04:01~03:01	0.0005749
03:01~44:02~05:01~04:01~03:01	0.000572681
03:01~44:03~04:01~07:01~02:01	0.000571461
02:01~07:02~07:02~12:01~03:01	0.000571339
01:01~44:03~16:01~07:01~02:01	0.000571158
31:01~08:01~07:01~03:01~02:01	0.000568176
24:02~15:01~03:03~04:04~03:02	0.000553186
24:02~18:01~05:01~03:01~02:01	0.000552122
01:01~08:01~07:01~08:01~04:02	0.000549653
68:01~40:01~03:04~04:01~03:01	0.000549349
68:01~51:01~14:02~13:01~06:03	0.00054867
24:02~44:05~02:02~01:01~05:01	0.000547241
01:01~08:01~07:01~09:01~03:03	0.000547058
03:01~27:05~02:02~04:01~03:01	0.000541367
01:01~57:01~06:02~03:01~02:01	0.000540824
24:02~27:05~02:02~04:01~03:02	0.000538395
24:02~18:01~12:03~11:04~03:01	0.000537424
68:01~15:01~03:04~04:01~03:02	0.000536102
02:01~15:01~03:03~11:03~03:01	0.00053118
02:01~27:05~02:02~04:01~03:02	0.000529308
02:01~39:01~12:03~11:01~03:01	0.000524447
01:01~57:01~06:02~13:01~06:03	0.000524118
11:01~57:01~06:02~07:01~03:03	0.000522452
26:01~55:01~03:03~11:03~03:01	0.000521502
03:01~07:02~07:02~04:07~03:01	0.000520884
26:01~08:01~07:01~03:01~02:01	0.000520709
03:01~50:01~06:02~07:01~02:01	0.000520547
03:01~14:02~08:02~13:02~06:09	0.000515141
02:01~07:02~07:02~07:01~03:03	0.00051313
02:01~27:05~02:02~13:01~06:03	0.000507822
24:02~15:01~03:03~04:01~03:02	0.000507328
02:01~39:01~12:03~16:01~05:02	0.000502693
03:01~14:02~08:02~01:02~05:01	0.000502012
02:01~27:05~02:02~04:04~03:02	0.000499997
11:01~15:01~03:04~04:01~03:02	0.000499692
11:01~27:05~01:02~01:01~05:01	0.000499502
02:01~40:01~03:04~09:01~03:03	0.000498644
32:01~15:01~03:03~11:01~03:01	0.000498264
26:01~57:01~06:02~07:01~03:03	0.000496423
03:01~27:05~01:02~01:01~05:01	0.000495898
29:02~58:01~07:01~08:04~04:02	0.000493559
02:01~51:01~15:02~13:01~06:03	0.00049176
24:02~51:01~01:02~11:01~03:01	0.000490343
01:01~44:02~07:04~11:01~03:01	0.000489663
31:01~51:01~15:02~04:07~03:01	0.000486164
31:01~39:01~12:03~12:01~03:01	0.000484704
24:02~55:01~03:03~13:02~06:04	0.000482199
03:01~44:02~05:01~13:01~06:03	0.000481165
03:01~27:02~02:02~16:01~05:02	0.000479571
11:01~55:01~03:03~15:01~06:02	0.000479499
68:01~13:02~06:02~07:01~02:01	0.000475643
02:01~15:01~04:01~08:01~04:02	0.000474488
01:01~44:03~04:01~07:01~02:01	0.000474441
02:01~15:01~04:01~04:04~03:02	0.000474116
24:02~44:03~04:01~11:01~03:01	0.000471362
32:01~44:02~05:01~11:01~03:01	0.00047119
02:01~40:02~02:02~13:01~06:03	0.000469882
01:01~35:02~04:01~11:04~03:01	0.00046874
02:01~15:01~04:01~07:01~03:03	0.000466528
02:01~35:01~04:01~13:01~06:03	0.000466414
02:01~51:01~14:02~08:03~03:01	0.000465694
03:01~35:03~04:01~01:01~05:01	0.000461693
68:01~40:01~03:04~03:01~02:01	0.000460059
02:01~57:01~06:02~15:01~06:02	0.000457262
25:01~35:01~04:01~01:01~05:01	0.000455316
02:01~18:01~12:03~15:01~06:02	0.00045465
24:02~44:03~16:01~07:01~02:01	0.000454505
01:01~44:02~05:01~13:01~06:03	0.000453202
68:01~35:03~04:01~08:01~04:02	0.000451732
02:01~51:01~01:02~11:01~03:01	0.000451376
26:01~39:01~12:03~16:01~05:02	0.000450943
03:01~35:01~04:01~14:01~05:03	0.000448674
02:30~38:01~12:03~13:01~06:03	0.00044628
31:01~51:01~15:02~15:01~06:02	0.00044595
11:01~35:01~04:01~15:01~06:02	0.000444629
03:01~35:03~04:01~12:01~03:01	0.000443866
24:02~07:02~07:02~08:01~04:02	0.000443751
25:01~07:02~07:02~15:01~06:02	0.000441147
01:01~57:01~06:02~13:03~03:01	0.000437904
24:02~40:01~03:04~04:04~03:02	0.000437737
11:01~35:01~04:01~07:01~02:01	0.000435673
02:01~15:01~03:04~07:01~02:01	0.00043372
02:01~27:05~01:02~11:01~03:01	0.000433248
02:01~55:01~03:03~14:01~05:03	0.000433045
24:02~07:02~07:02~04:01~03:02	0.000430523
31:01~35:01~04:01~01:01~05:01	0.000429647
01:01~57:01~06:02~01:01~05:01	0.000429272
24:02~55:01~03:03~15:01~06:02	0.000427684
24:02~27:05~02:02~01:01~05:01	0.000425709
02:01~27:05~02:02~15:01~06:02	0.000425304
02:01~18:01~07:01~13:01~06:03	0.000423284
24:02~44:03~04:01~07:01~02:01	0.000423214
02:01~39:01~12:03~13:01~06:03	0.00042318
02:01~35:03~04:01~11:01~03:01	0.000422423
03:01~07:02~07:02~11:04~03:01	0.000421015
32:01~57:01~06:02~07:01~03:03	0.000419903
24:02~55:01~03:03~14:01~05:03	0.000418034
01:01~35:02~06:02~11:04~03:01	0.000417772
68:01~40:01~03:04~04:04~03:02	0.000417426
33:03~58:01~03:02~03:01~02:01	0.000415857
02:01~15:01~03:04~03:01~02:01	0.000415457
03:01~35:03~04:01~04:03~03:02	0.000413976
01:01~35:03~04:01~13:02~06:04	0.000413335
24:02~27:05~01:02~01:01~05:01	0.000411939
11:01~07:02~07:02~04:01~03:01	0.000411872
01:01~37:01~06:02~04:01~03:02	0.000411853
02:01~44:02~07:04~15:01~06:02	0.000410125
02:01~35:01~04:01~15:01~06:02	0.000408873
23:01~50:01~06:02~03:01~02:01	0.000408118
02:01~07:02~07:02~09:01~03:03	0.000408115
26:01~35:01~04:01~01:01~05:01	0.000408079
29:02~07:02~07:02~15:01~06:02	0.000407705
03:01~15:01~03:03~11:01~03:01	0.000407542
01:01~37:01~06:02~01:01~05:01	0.00040747
02:01~08:01~07:01~15:01~06:02	0.00040714
01:01~57:01~06:02~07:01~02:01	0.000406673
03:01~18:01~07:01~11:01~03:01	0.000405452
02:01~44:02~05:01~04:07~03:01	0.000404978
24:02~07:02~07:02~04:04~03:02	0.000404336
03:01~35:01~04:01~04:04~03:02	0.000404256
03:01~52:01~12:02~15:02~06:01	0.000402796
02:01~15:01~03:03~01:01~05:01	0.000402626
24:02~27:05~02:02~13:01~06:03	0.000399238
02:01~57:01~06:02~13:01~06:03	0.000398529
02:01~18:01~07:01~08:01~04:02	0.000396892
32:01~44:02~05:01~01:01~05:01	0.000395991
68:01~15:01~03:03~13:01~06:03	0.000395699
32:01~13:02~06:02~07:01~02:01	0.00039475
03:01~47:01~06:02~13:01~06:03	0.000394248
01:01~08:01~07:01~04:04~03:02	0.000394002
03:01~40:01~03:04~04:01~03:01	0.000393765
26:01~49:01~07:01~01:01~05:04	0.000392668
02:01~35:02~04:01~11:04~03:01	0.000392237
11:01~44:03~16:01~07:01~02:01	0.000391071
24:02~15:01~03:03~15:01~06:02	0.000390791
23:01~44:03~04:01~15:01~06:02	0.00038967
01:01~08:01~07:01~12:01~03:01	0.000386698
26:01~38:01~12:03~14:01~05:03	0.000386041
11:01~15:01~03:03~13:01~06:03	0.000384807
32:01~40:01~03:04~04:04~03:02	0.000383944
03:01~35:01~04:01~04:01~03:02	0.000382342
24:02~35:01~04:01~13:01~06:03	0.00038188
24:02~35:03~04:01~11:01~03:01	0.000380919
11:01~51:01~15:02~15:01~06:02	0.000380718
11:01~35:01~04:01~01:03~05:01	0.000378773
24:02~44:02~05:01~01:01~05:01	0.000378474
11:01~40:01~03:04~13:02~06:04	0.000377879
68:01~51:01~15:02~11:01~03:01	0.000372148
24:02~40:01~03:04~01:01~05:01	0.000370919
01:01~08:01~07:01~11:04~03:01	0.000370442
68:01~51:01~15:02~04:04~03:02	0.000369784
01:01~37:01~06:02~11:03~03:01	0.00036969
02:01~35:01~03:03~08:01~04:02	0.000368351
01:01~57:01~06:02~11:01~03:01	0.000368209
03:01~35:01~04:01~04:02~03:02	0.000368037
03:01~40:02~02:02~11:01~03:01	0.00036748
03:01~27:05~02:02~01:01~05:01	0.000367215
02:01~27:05~02:02~08:01~04:02	0.000366237
03:01~18:01~07:01~13:01~06:03	0.000365853
11:01~18:03~07:01~11:04~03:01	0.000365296
68:01~35:03~04:01~11:01~03:01	0.00036516
02:01~49:01~07:01~04:05~03:02	0.000364391
25:01~44:02~07:04~11:01~03:01	0.00036289
01:01~40:01~03:04~04:04~03:02	0.000362769
25:01~18:01~12:03~11:01~03:01	0.00036077
03:01~40:01~03:04~01:01~05:01	0.000359941
02:01~27:05~02:02~16:01~05:02	0.00035979
03:01~44:02~05:01~01:01~05:01	0.000359192
11:01~51:01~03:03~04:01~03:02	0.000359145
26:01~37:01~06:02~13:01~06:03	0.000358332
32:01~27:05~02:02~09:01~03:03	0.000357636
68:01~35:01~04:01~01:01~05:01	0.00035474
24:02~07:02~07:02~13:01~06:03	0.000354234
02:01~18:01~07:01~04:01~03:02	0.00035388
03:01~44:02~05:01~11:01~03:01	0.000353857
24:02~27:05~02:02~11:01~03:01	0.000353458
02:01~18:01~07:01~07:01~02:01	0.000352919
68:01~44:02~05:01~04:01~03:01	0.000352523
32:01~35:01~04:01~01:01~05:01	0.00035144
32:01~27:05~02:02~01:01~05:01	0.000350241
02:01~15:01~03:04~04:04~03:02	0.000346735
02:01~35:03~04:01~12:01~03:01	0.000345894
30:01~13:02~06:02~01:01~05:01	0.00034571
02:01~44:02~05:01~11:03~03:01	0.000345197
02:05~49:01~07:01~11:02~03:01	0.000344714
29:02~44:04~16:01~11:01~03:01	0.000344691
03:01~51:01~12:03~01:01~05:01	0.00034373
01:01~44:02~05:01~04:01~03:01	0.000342887
02:01~27:05~02:02~07:01~03:03	0.000342885
23:01~08:01~07:01~03:01~02:01	0.00034159
02:01~39:06~07:02~08:01~04:02	0.000341225
26:01~38:01~12:03~01:01~05:01	0.000339353
02:01~44:02~05:01~16:01~05:02	0.000336301
11:01~40:02~02:02~11:01~03:01	0.000335299
32:01~38:01~12:03~13:01~06:03	0.000335085
25:01~18:01~12:03~07:01~02:01	0.000334068
02:01~15:01~03:04~11:01~03:01	0.000333622
02:01~15:01~03:03~03:01~02:01	0.0003322
03:01~40:01~03:04~08:01~04:02	0.000331295
01:01~07:02~07:02~13:01~06:03	0.00033027
01:01~49:01~07:01~11:02~03:01	0.000329852
11:01~40:02~02:02~13:01~06:03	0.000329048
02:01~51:01~14:02~15:01~06:02	0.000329037
02:01~15:01~03:03~14:01~05:03	0.000328867
29:02~44:03~16:01~01:01~05:01	0.000328087
02:01~40:01~03:04~14:01~05:03	0.000327961
03:01~15:01~03:03~04:01~03:02	0.000324156
01:01~44:02~05:01~01:01~05:01	0.000323262
25:01~18:01~12:03~14:01~05:03	0.000323214
01:01~37:01~06:02~07:01~02:01	0.000322725
24:02~07:02~07:02~03:01~02:01	0.00032213
02:01~07:02~03:04~15:01~06:02	0.000322054
03:01~39:06~07:02~01:01~05:01	0.000321995
03:01~18:01~07:01~09:01~03:03	0.000321738
11:01~40:01~03:04~04:04~03:02	0.000321392
02:01~15:01~03:03~07:01~02:01	0.00032121
11:01~44:02~05:01~04:01~03:01	0.000319827
02:01~15:01~01:02~04:01~03:02	0.000319339
11:01~51:01~15:02~11:01~03:01	0.000319019
03:01~35:02~04:01~11:04~03:01	0.000317181
03:01~51:01~01:02~15:01~06:02	0.000316666
68:01~35:03~04:01~04:01~03:02	0.000316523
30:01~13:02~06:02~15:01~06:02	0.000316157
02:01~40:01~03:04~07:01~03:03	0.000315982
29:02~45:01~06:02~15:01~06:02	0.000315825
01:01~07:02~07:02~11:01~03:01	0.00031461
68:01~44:02~07:04~15:01~06:02	0.000313713
02:01~57:01~06:02~03:01~02:01	0.000313113
02:01~27:05~01:02~01:03~03:01	0.00031295
03:01~44:02~05:01~15:01~06:02	0.000312481
02:01~18:01~07:01~14:01~05:03	0.000311937
68:01~18:01~05:01~03:01~02:01	0.00031046
02:01~49:01~07:01~11:01~03:01	0.000308307
03:01~40:01~03:04~15:01~06:02	0.000307971
26:01~27:05~02:02~01:01~05:01	0.000307374
74:03~44:03~04:01~07:01~02:01	0.000307324
68:01~35:03~04:01~08:01~03:02	0.000306597
01:01~07:02~07:02~08:01~04:02	0.000306188
24:02~35:03~04:01~12:01~03:01	0.000305975
02:01~27:05~01:02~08:01~04:02	0.000305692
24:02~15:07~03:03~04:04~03:02	0.000305097
03:01~27:05~02:02~15:01~06:02	0.000302658
01:01~57:01~06:02~04:01~03:02	0.000301156
03:01~56:01~01:02~01:01~05:01	0.000300965
03:01~51:01~15:02~11:01~03:01	0.000299757
02:01~27:05~01:02~01:03~05:01	0.000299599
02:01~15:01~03:04~14:01~05:03	0.000299043
03:01~18:01~07:01~04:01~03:02	0.000298025
02:06~27:05~03:03~04:01~03:02	0.000297154
32:01~15:01~03:04~04:01~03:02	0.00029681
03:01~40:01~03:04~11:01~03:01	0.0002968
02:01~57:01~06:02~04:01~03:02	0.000295244
24:02~52:01~12:02~15:02~06:01	0.000294451
02:01~40:01~03:04~12:01~03:01	0.000292382
03:01~35:03~04:01~15:01~06:02	0.000288808
02:05~58:01~07:01~13:02~06:09	0.000288681
26:01~38:01~12:03~11:01~03:01	0.000288292
11:01~55:01~03:03~13:01~06:03	0.000287875
30:01~13:02~06:02~11:01~03:01	0.000287673
02:01~07:02~12:03~15:01~06:02	0.000286342
24:02~37:01~06:02~08:01~04:02	0.000285876
32:01~44:02~05:01~09:01~03:03	0.000285569
32:01~40:02~02:02~15:01~06:02	0.000284948
02:01~39:01~12:03~12:01~03:01	0.000284816
29:02~44:03~16:01~04:04~03:02	0.000284391
03:01~15:01~01:02~13:01~06:03	0.000283367
23:01~44:03~04:01~11:01~03:01	0.000283356
02:01~07:02~07:02~16:01~05:02	0.000282368
02:01~44:05~02:02~01:01~05:01	0.00028107
29:02~08:01~07:01~03:01~02:01	0.000279763
02:01~41:01~17:01~07:01~03:03	0.000277555
03:01~37:01~06:02~10:01~05:01	0.000276719
02:01~15:01~04:01~13:01~06:03	0.00027619
02:01~15:01~03:03~04:04~03:02	0.000275434
01:01~08:01~07:01~16:01~05:02	0.000275354
02:01~38:01~12:03~11:01~03:01	0.000274972
25:01~18:01~12:03~03:01~02:01	0.000274333
24:02~07:02~07:02~13:02~06:04	0.000273806
11:01~44:03~04:01~07:01~02:01	0.000273413
24:02~15:01~03:03~01:01~05:01	0.000273367
32:01~44:02~05:01~11:04~03:01	0.000273
26:01~38:01~12:03~15:01~06:02	0.000272592
32:01~27:05~01:02~01:01~05:01	0.000272354
01:01~15:01~03:03~04:01~03:02	0.000272272
68:01~40:01~03:04~13:01~06:03	0.000272158
30:01~13:02~06:02~13:01~06:03	0.00027171
25:01~57:01~06:02~07:01~03:03	0.000271451
01:01~07:02~07:02~03:01~02:01	0.000271171
01:01~50:01~06:02~07:01~02:01	0.000270894
01:01~27:05~01:02~01:01~05:01	0.000270449
31:01~15:01~03:03~13:01~06:03	0.000270073
02:01~51:01~15:02~04:01~03:02	0.000270001
02:01~15:01~01:02~09:01~03:03	0.00026964
01:01~57:01~07:01~07:01~03:03	0.000269499
24:02~44:05~02:02~16:01~05:02	0.000269302
26:01~56:01~01:02~08:01~04:02	0.000269144
23:01~49:01~07:01~15:01~06:02	0.000268773
23:01~49:01~07:01~01:01~05:04	0.000268634
25:01~44:02~05:01~04:01~03:02	0.000268581
03:01~35:01~04:01~08:01~04:02	0.000267668
11:01~51:01~04:01~04:07~03:01	0.000267375
02:01~35:01~04:01~11:01~03:01	0.000267343
31:01~40:01~03:04~15:01~06:02	0.000267165
02:01~27:05~01:02~13:01~06:03	0.000267096
02:01~51:01~14:02~04:01~03:02	0.000266817
24:02~44:03~07:01~14:01~05:03	0.000266762
24:02~35:01~04:01~14:01~05:03	0.000266287
03:01~07:02~07:02~11:03~03:01	0.000264138
26:01~44:02~03:03~11:03~03:01	0.000263863
30:01~13:02~06:02~11:04~03:01	0.000263313
24:02~18:01~12:03~15:01~06:02	0.000263203
02:01~51:01~05:01~13:01~06:03	0.000262786
02:01~40:01~03:04~04:08~03:01	0.000262544
01:01~37:01~06:02~13:01~06:03	0.000261927
02:01~57:01~06:02~01:01~05:01	0.00026096
03:01~35:01~04:01~07:01~02:01	0.000260681
24:02~07:02~07:02~12:01~03:01	0.000260446
02:01~51:01~14:02~07:01~02:01	0.000259236
11:01~39:01~07:02~15:01~06:02	0.000259235
24:02~07:02~07:02~07:01~02:01	0.000258937
01:01~07:02~07:02~04:01~03:02	0.000258664
02:01~44:02~05:01~07:01~03:03	0.000258341
02:01~55:01~03:03~04:08~03:01	0.000257671
24:02~44:02~05:01~16:01~05:02	0.000257473
01:01~35:01~04:01~14:01~05:03	0.00025727
26:01~45:01~06:02~07:01~02:01	0.000256855
02:01~15:01~03:04~13:02~06:04	0.000256045
11:01~35:01~04:01~12:01~03:01	0.000255304
03:01~18:01~07:01~12:01~03:01	0.000254924
31:01~40:01~03:04~01:01~05:01	0.000254836
03:01~40:02~02:02~13:01~06:03	0.000254733
29:02~44:03~16:01~14:01~05:03	0.000254319
02:01~51:01~02:02~13:01~06:03	0.000254194
01:01~18:01~07:01~11:04~03:01	0.00025419
02:01~51:01~04:01~08:01~04:02	0.000253966
25:01~18:01~12:03~16:01~05:02	0.000253929
01:01~44:02~05:01~15:01~06:02	0.000253416
03:01~41:02~17:01~13:03~03:01	0.00025281
24:02~44:02~05:01~12:01~03:01	0.000252384
68:01~27:05~01:02~13:01~06:03	0.00025237
02:01~15:01~03:03~07:01~03:03	0.000251845
23:01~49:01~07:01~12:01~03:01	0.000250848
11:01~18:01~07:01~11:04~03:01	0.000250355
02:01~44:03~16:02~04:02~03:02	0.000249907
02:01~49:01~12:03~11:01~03:01	0.000249523
24:02~08:01~07:02~03:01~02:01	0.000249228
25:01~18:01~12:03~07:01~03:03	0.000247752
02:01~37:01~06:02~15:01~06:02	0.000247679
02:01~51:01~15:02~01:01~05:01	0.000247433
02:01~18:01~12:03~11:04~03:01	0.000246864
24:02~15:17~07:01~13:02~06:04	0.000246162
02:01~13:02~06:02~13:01~06:03	0.000246029
32:01~40:02~02:02~01:01~05:01	0.000245799
32:01~35:01~04:01~15:01~06:02	0.000245334
02:01~51:01~15:02~14:01~05:03	0.00024497
02:01~08:01~07:01~13:01~06:03	0.000244823
02:01~39:06~12:03~16:01~05:02	0.00024473
02:01~15:17~07:01~13:02~06:04	0.000244299
11:01~51:01~15:02~14:01~05:03	0.000243826
11:01~38:01~12:03~13:01~06:03	0.000243712
02:01~18:01~07:01~01:01~05:01	0.000243348
03:01~27:05~02:02~11:01~03:01	0.000243206
02:01~07:02~07:02~15:01~06:03	0.000243194
25:01~15:01~03:03~13:01~06:03	0.000242998
02:01~27:05~02:02~04:01~03:01	0.00024277
26:01~13:02~06:02~07:01~02:01	0.000242414
03:01~27:05~02:02~04:01~03:02	0.000241799
03:01~56:01~01:02~15:01~06:02	0.000241233
24:02~51:01~15:02~11:01~03:01	0.000241115
32:01~15:17~07:01~13:02~06:04	0.000240628
68:01~44:02~07:04~04:01~03:02	0.000240618
03:01~15:01~03:03~11:03~03:01	0.000240305
24:02~44:02~16:04~11:04~03:01	0.000239994
24:02~07:02~07:02~14:01~05:03	0.000239459
31:01~15:01~03:03~01:01~05:01	0.000239031
32:01~44:02~05:01~15:01~06:02	0.000237916
25:01~13:02~06:02~07:01~02:01	0.000237746
02:01~18:01~07:01~04:03~03:02	0.000236512
24:02~27:02~02:02~16:01~05:02	0.000234943
31:01~57:01~06:02~07:01~03:03	0.00023482
01:01~40:02~02:02~16:02~05:02	0.00023475
29:02~44:03~16:01~03:01~02:01	0.000234677
24:02~44:02~05:01~11:01~03:01	0.000234322
32:01~40:01~03:04~13:02~06:04	0.000233361
29:01~07:05~15:05~10:01~05:01	0.000232718
02:01~44:02~07:04~11:01~03:02	0.000232593
02:01~08:01~07:01~11:01~03:01	0.000232181
01:01~55:01~03:03~14:01~05:03	0.000231625
31:01~40:01~03:04~13:02~06:04	0.000231419
01:01~27:05~02:02~11:01~03:01	0.000231007
24:02~51:01~01:02~01:01~05:01	0.000230983
03:01~15:01~03:03~15:01~06:02	0.00023016
02:01~35:03~12:03~14:01~05:03	0.00022893
31:01~15:01~03:04~04:01~03:02	0.000228347
01:01~15:17~07:01~13:02~05:01	0.000228154
02:01~57:01~07:01~07:01~03:03	0.000228148
02:01~27:05~02:02~07:01~02:01	0.000228083
03:01~40:01~03:04~13:01~06:03	0.000227621
23:01~07:02~07:02~15:01~06:02	0.000227537
29:02~44:03~16:01~11:01~03:01	0.000227297
03:01~14:02~08:02~13:03~03:01	0.000227001
03:01~18:01~07:01~11:04~03:01	0.000226881
32:01~35:03~04:01~11:01~03:01	0.000226471
01:01~40:02~02:02~11:01~03:01	0.000226188
29:02~44:03~16:01~07:01~03:03	0.000225973
68:01~40:01~03:04~01:01~05:01	0.000225958
02:01~51:01~15:02~04:08~03:01	0.000225757
68:01~57:01~06:02~07:01~03:03	0.000225581
68:01~44:02~07:04~13:01~06:03	0.000225564
24:02~41:02~17:01~13:03~03:01	0.000225314
02:01~56:01~01:02~13:01~06:03	0.000224435
02:01~39:01~12:03~01:01~05:01	0.000224301
02:01~35:01~04:01~07:01~02:01	0.000224249
33:01~14:02~08:02~15:01~06:02	0.000224203
03:01~35:01~04:01~07:01~03:03	0.000224162
03:01~27:05~02:02~08:01~04:02	0.000223911
02:01~08:01~07:01~01:01~05:01	0.000223669
24:02~35:08~04:01~11:04~03:01	0.000223423
32:01~44:02~05:01~03:01~02:01	0.000223119
02:01~40:02~02:02~15:01~06:02	0.000222862
25:01~44:02~05:01~14:01~05:03	0.000222384
24:02~44:02~05:01~15:01~06:02	0.000221859
32:01~44:02~05:01~04:01~03:01	0.000221746
11:01~55:01~03:03~01:01~05:01	0.00022149
01:01~07:02~07:02~13:02~06:04	0.000220992
01:01~07:02~07:02~14:01~05:03	0.0002205
01:01~51:01~01:02~11:01~03:01	0.000220279
30:01~07:02~07:02~15:01~06:02	0.000220198
01:01~37:01~06:02~13:02~06:04	0.000219585
02:01~38:01~12:03~15:01~06:02	0.000219489
26:01~55:01~03:03~14:01~05:03	0.000218893
02:01~40:02~02:02~08:01~04:02	0.000218692
02:01~13:02~06:02~01:01~05:01	0.000218398
24:02~44:02~07:04~11:01~03:01	0.00021743
26:01~38:01~12:03~13:02~06:04	0.000217378
02:01~51:01~15:02~09:01~03:03	0.000217182
01:01~18:01~05:01~03:01~02:01	0.000217011
32:01~44:02~05:01~04:01~03:02	0.000216626
31:01~51:01~15:02~01:01~05:01	0.000216307
03:01~07:02~07:02~09:01~03:03	0.000215744
25:01~44:02~05:01~11:01~03:01	0.000215128
02:01~58:01~03:02~13:02~06:09	0.000215113
11:01~35:01~04:01~04:01~03:02	0.00021434
31:01~27:05~01:02~01:01~05:01	0.000214266
02:01~07:02~07:02~04:07~03:01	0.000213359
02:01~57:01~06:02~07:01~02:01	0.000213341
01:01~14:02~08:02~01:02~05:01	0.000213323
32:01~15:01~03:03~15:01~06:02	0.000212931
26:01~44:03~16:01~07:01~02:01	0.000212595
02:06~08:01~07:01~03:01~02:01	0.000211304
02:01~35:01~04:01~11:04~03:01	0.000211038
24:02~51:01~14:02~15:01~06:02	0.000211015
68:01~40:01~03:04~15:01~06:02	0.000210329
26:01~56:01~01:02~01:01~05:01	0.000209303
26:01~49:01~07:01~01:01~05:01	0.000209185
11:01~44:02~05:01~12:01~03:01	0.000208823
24:02~35:03~12:03~14:01~05:03	0.000208623
32:01~44:03~16:01~07:01~02:01	0.000208499
02:01~51:01~01:02~15:01~06:02	0.00020709
24:02~18:01~07:01~01:01~05:01	0.000206931
02:01~56:01~01:02~11:01~03:01	0.000206408
31:01~15:01~03:03~04:01~03:02	0.00020597
23:01~15:17~07:01~13:02~06:04	0.000205719
25:01~55:01~03:03~14:01~05:03	0.00020511
02:01~27:05~03:03~04:01~03:02	0.000205076
03:01~40:01~03:04~04:01~03:02	0.000204925
03:01~35:03~12:03~14:01~05:03	0.000204743
02:01~07:02~07:02~11:04~03:01	0.000204395
24:02~35:01~04:01~11:01~03:01	0.000204082
29:02~55:01~03:03~14:01~05:03	0.000203801
01:01~57:01~06:02~14:01~05:03	0.000203684
26:01~18:01~07:01~11:04~03:01	0.0002036
02:01~27:02~02:02~11:01~03:01	0.000203225
23:01~44:03~04:01~07:01~03:03	0.000202914
30:02~49:01~07:01~07:01~02:01	0.000202533
68:01~35:03~04:01~01:01~05:01	0.000201822
32:01~55:01~03:03~04:01~03:02	0.000201665
11:01~18:01~05:01~03:01~02:01	0.000201391
01:01~39:06~07:02~08:01~04:02	0.000201102
29:02~44:03~16:01~13:01~06:03	0.000200935
02:05~58:01~07:01~03:01~03:01	0.000200817
03:01~56:01~07:02~01:01~05:01	0.000200667
03:01~35:01~04:01~11:04~03:01	0.000200516
02:01~44:02~03:04~12:01~03:01	0.000200374
11:01~35:01~04:01~08:01~04:02	0.000200315
03:01~35:01~04:01~04:01~03:01	0.000200014
02:01~27:05~01:02~12:01~03:01	0.000199477
01:01~08:01~07:01~01:02~05:01	0.000199266
32:01~40:02~02:02~16:02~05:02	0.000198376
32:01~14:02~08:02~01:02~05:01	0.000197811
24:02~35:01~04:01~04:02~03:02	0.000197357
02:01~51:01~14:02~16:01~05:02	0.000196952
02:01~51:01~07:01~13:01~06:03	0.000196525
03:01~51:01~02:02~11:01~03:01	0.000195454
24:02~40:01~03:04~08:01~04:02	0.00019478
31:01~51:01~04:01~01:01~05:01	0.00019451
02:01~51:01~15:02~07:01~02:01	0.0001927
68:02~14:02~08:02~04:01~03:02	0.000191439
03:01~15:17~07:01~13:02~06:04	0.00019143
26:01~38:01~12:03~11:04~03:01	0.000191025
03:01~18:01~12:03~15:01~06:02	0.000190886
32:01~15:01~03:03~14:01~05:03	0.000190815
01:01~41:02~17:01~13:03~03:01	0.000189924
02:05~41:01~07:01~13:05~03:01	0.000189285
01:01~07:02~07:02~07:01~02:01	0.000188959
03:01~51:01~01:02~11:01~03:01	0.000188597
26:01~15:01~03:03~13:01~06:03	0.000187993
23:01~49:01~07:01~11:04~03:01	0.000187829
02:01~15:01~03:04~08:01~04:02	0.000187817
03:01~49:01~07:01~04:05~03:02	0.000187814
24:02~49:01~07:01~11:01~03:01	0.000187794
03:01~15:01~03:04~13:02~06:04	0.000187483
01:01~14:01~08:02~07:01~02:01	0.000187251
32:01~50:01~06:02~07:01~02:01	0.000187185
01:01~44:02~05:01~12:01~03:01	0.000186866
11:01~07:02~07:02~01:01~05:01	0.000186648
03:01~35:03~04:01~13:02~06:04	0.000186437
32:01~15:01~03:03~13:01~06:03	0.000186421
03:01~35:01~04:01~12:01~03:01	0.000185369
68:02~14:02~08:02~01:02~05:01	0.000184323
02:01~44:02~07:04~01:01~05:01	0.000183974
68:01~18:01~07:01~13:01~06:03	0.00018388
03:01~14:01~08:02~07:01~02:01	0.000183225
26:01~38:01~12:03~16:01~05:02	0.000183143
68:01~44:02~05:01~15:01~06:02	0.000183105
66:01~14:02~08:02~01:02~05:01	0.00018275
31:01~51:01~15:02~11:01~03:01	0.000182456
01:01~08:01~07:01~13:03~03:01	0.000182106
01:01~44:02~05:01~11:01~03:01	0.000181956
01:01~41:01~17:01~07:01~03:03	0.00018159
03:01~44:02~05:01~12:01~03:01	0.000181347
26:01~38:01~12:03~04:01~03:02	0.000181107
26:01~38:01~12:03~11:03~03:01	0.000180834
11:01~55:01~03:03~16:01~05:02	0.000180751
02:01~51:01~15:02~04:02~03:02	0.000180325
01:01~07:02~07:02~04:01~03:01	0.000180148
11:01~07:02~07:02~13:01~06:03	0.000179861
23:01~38:01~12:03~13:01~06:03	0.000178871
11:01~27:05~02:02~01:01~05:01	0.000178868
29:02~44:03~16:01~04:01~03:02	0.000178842
23:01~14:02~08:02~01:02~05:01	0.000178471
02:01~13:02~06:02~11:01~03:01	0.000177801
03:01~07:02~07:02~04:02~03:02	0.000177693
24:02~15:01~03:03~03:01~02:01	0.000177627
02:01~08:01~07:01~04:01~03:02	0.000177538
32:01~27:05~01:02~11:03~03:01	0.00017733
68:01~40:02~02:02~11:01~03:01	0.000177222
02:01~45:01~06:02~07:01~02:01	0.00017714
02:01~27:02~02:02~15:01~06:02	0.000177134
24:02~35:03~12:03~01:01~05:01	0.00017707
03:01~51:01~14:02~13:01~06:03	0.000177069
23:01~44:03~04:01~03:01~02:01	0.000176671
01:01~08:01~07:01~03:04~02:01	0.00017657
30:01~08:01~07:01~03:01~02:01	0.000176248
25:01~18:01~12:03~08:01~04:02	0.000176205
11:01~35:01~04:01~16:01~05:02	0.000175904
02:01~40:01~03:04~11:04~03:01	0.000175775
23:01~13:02~06:02~07:01~02:01	0.000175651
02:17~51:01~15:02~09:01~03:03	0.000175599
02:01~44:02~05:01~09:01~03:03	0.000175447
25:01~18:01~12:03~15:01~06:03	0.000175434
24:02~18:01~07:01~04:03~03:02	0.000175389
03:01~39:01~12:03~13:01~06:03	0.000175365
24:02~39:06~07:02~13:01~06:03	0.000174683
24:02~14:01~08:02~07:01~02:01	0.000174682
02:01~49:01~07:01~13:02~06:04	0.000174405
02:01~57:01~06:02~11:01~03:01	0.000174389
02:01~51:01~15:02~08:01~04:02	0.00017433
01:01~52:01~12:02~11:01~03:01	0.00017424
11:01~35:01~04:01~03:01~02:01	0.000174057
11:01~56:01~01:02~15:01~06:02	0.000173401
02:01~27:05~01:02~03:01~02:01	0.000173114
24:02~18:01~07:01~14:01~05:03	0.000172993
24:02~18:01~07:01~13:01~06:03	0.000172964
01:01~18:01~12:03~15:01~06:02	0.000172793
01:01~40:01~03:04~08:01~04:02	0.000172768
68:01~38:01~12:03~13:01~06:03	0.000172687
02:01~40:01~03:04~11:03~03:01	0.000172647
66:01~41:02~17:01~07:01~02:01	0.000172626
01:01~51:01~15:02~11:01~03:01	0.000172609
68:01~44:05~02:02~14:01~05:03	0.000172322
32:01~39:01~12:03~13:01~06:03	0.000172251
01:01~27:05~02:02~04:01~03:02	0.000172035
31:01~40:01~03:04~11:01~03:01	0.000172027
23:01~57:01~06:02~07:01~03:03	0.00017146
24:02~07:02~07:02~04:01~03:01	0.000171385
03:01~55:01~03:03~14:01~05:03	0.000171355
03:01~37:01~06:02~04:04~03:02	0.000170839
03:01~39:06~07:02~08:01~04:02	0.000170572
24:02~40:01~03:04~11:01~03:01	0.00017045
01:01~57:01~06:02~08:01~04:02	0.000170367
02:01~44:02~07:04~13:01~06:03	0.000170334
02:01~14:02~08:02~13:02~06:09	0.000170331
02:01~49:01~07:01~11:04~03:01	0.000170047
02:01~15:01~04:01~15:01~06:02	0.000169928
11:01~07:02~07:02~11:01~03:01	0.000169794
24:02~57:01~06:02~15:01~06:02	0.000169665
31:01~49:01~07:01~01:01~05:04	0.000169477
02:01~35:03~04:01~01:01~05:01	0.000169467
02:01~39:01~07:02~11:01~03:01	0.000169222
02:01~13:02~06:02~04:04~03:02	0.00016906
02:01~55:01~03:03~11:01~03:01	0.000168532
24:02~56:01~01:02~01:01~05:01	0.000168497
68:01~51:01~15:02~15:01~06:02	0.000168453
03:01~07:02~07:02~10:01~05:01	0.000168333
02:01~35:03~04:01~13:02~06:04	0.000168301
24:02~40:01~03:04~04:01~03:02	0.000168242
02:01~45:01~06:02~04:01~03:01	0.000168057
03:01~51:01~02:02~01:01~05:01	0.000167884
01:01~37:01~06:02~04:01~03:01	0.000167506
02:01~27:05~02:02~12:01~03:01	0.000167194
33:01~14:02~08:02~13:01~06:03	0.000167111
31:01~40:02~01:02~11:01~03:01	0.000166895
68:01~27:05~02:02~01:01~05:01	0.000166839
02:01~57:01~06:02~14:01~05:03	0.0001668
01:01~51:01~15:02~04:04~03:02	0.000166682
01:01~40:02~02:02~13:01~06:03	0.000166663
32:01~15:01~03:03~04:01~03:02	0.000166182
23:01~41:01~17:01~07:01~02:01	0.000166124
26:01~27:05~02:02~04:04~03:02	0.000166003
03:01~57:01~06:02~15:01~06:02	0.000165857
02:01~27:05~02:02~09:01~03:03	0.000165771
01:01~57:01~06:02~04:02~03:02	0.000165759
03:01~40:01~03:04~03:01~02:01	0.000165662
26:01~38:01~12:03~07:01~02:01	0.000165435
02:01~51:01~15:02~12:01~03:01	0.000165417
02:01~39:24~07:01~13:03~03:01	0.000164927
02:01~15:01~03:04~07:01~03:03	0.000164599
24:02~15:01~03:03~14:01~05:03	0.000164498
02:01~37:01~06:02~11:01~03:01	0.000164315
03:01~27:05~02:02~13:01~06:03	0.000164163
24:02~35:01~04:01~13:02~06:04	0.000164056
26:01~49:01~07:01~13:02~06:04	0.000163951
11:01~14:02~08:02~01:02~05:01	0.000163675
26:01~38:01~12:03~07:01~03:03	0.000163116
01:01~52:01~12:02~03:01~02:01	0.000163011
03:01~35:01~04:01~13:02~06:04	0.00016259
01:01~15:01~03:03~11:01~03:01	0.000162463
32:01~35:01~04:01~11:01~03:01	0.000162084
02:01~44:02~07:04~14:01~05:03	0.000161592
02:01~15:01~03:04~04:01~03:01	0.000161462
24:02~51:01~14:02~13:01~06:03	0.000161091
02:01~15:01~04:01~11:01~03:01	0.000161045
32:01~18:01~07:01~11:04~03:01	0.000160965
68:01~44:02~05:01~13:01~06:03	0.000160774
23:01~44:03~04:01~01:01~05:01	0.000160769
30:01~13:02~06:02~03:01~02:01	0.000160671
01:01~55:01~03:03~11:01~03:01	0.000160583
01:01~14:02~08:02~03:01~02:01	0.000160575
02:08~18:01~07:01~11:04~03:01	0.000160316
02:01~57:01~06:02~08:01~04:02	0.000159936
03:01~27:02~02:02~11:01~03:01	0.000159636
02:01~56:01~01:02~15:01~06:02	0.000159507
02:01~14:02~08:02~13:03~03:01	0.000159344
01:01~35:02~04:01~11:04~06:03	0.000158674
02:01~40:01~03:04~16:01~05:02	0.000158537
24:02~38:01~12:03~10:01~05:01	0.000158433
31:01~40:01~03:04~13:01~06:03	0.000158389
01:01~15:01~03:03~11:03~03:01	0.000157743
02:01~07:02~07:02~15:01~05:02	0.000157676
02:01~35:03~04:01~04:03~03:02	0.000157267
01:01~40:01~03:04~15:01~06:02	0.000157047
03:01~15:01~03:03~01:01~05:01	0.000156887
02:01~08:01~07:01~04:01~03:01	0.000156885
03:01~51:01~15:02~13:01~06:03	0.00015688
03:01~51:01~15:02~04:04~03:02	0.000156854
32:01~51:01~15:02~04:04~03:02	0.000156453
24:02~18:01~07:01~15:01~06:02	0.000156283
32:01~52:01~12:02~15:02~06:01	0.000155928
01:01~37:01~06:02~08:01~04:02	0.000155767
24:02~50:01~06:02~07:01~02:01	0.000155634
11:01~35:02~04:01~11:04~03:01	0.000155488
03:01~08:01~07:01~15:01~06:02	0.000154881
31:01~39:01~12:03~13:01~06:03	0.000154839
26:01~40:01~03:04~13:02~06:04	0.000154823
11:01~15:01~01:02~01:01~05:01	0.000154378
02:01~51:01~01:02~14:01~05:03	0.00015437
24:02~13:02~06:02~10:01~05:01	0.000154188
01:01~35:01~04:01~13:01~06:03	0.000154027
01:01~40:01~03:04~01:01~05:01	0.000154021
68:01~35:03~04:01~04:03~03:02	0.000153964
23:01~44:03~04:01~13:01~06:03	0.000153915
02:01~35:01~04:01~03:01~02:01	0.000153892
24:02~51:01~16:02~15:01~06:02	0.000153873
24:02~35:01~04:01~13:03~03:01	0.000153794
02:01~51:01~14:02~14:01~05:03	0.0001536
11:01~07:02~07:02~03:01~02:01	0.000153555
03:01~35:01~04:01~16:01~05:02	0.0001532
11:01~15:01~04:01~08:01~04:02	0.00015267
02:01~15:18~07:04~13:01~06:03	0.000152628
02:01~44:05~02:02~14:01~05:03	0.000152612
02:01~15:01~03:03~13:02~06:04	0.00015234
03:01~51:05~04:01~13:01~06:03	0.000152269
01:01~49:01~07:01~13:02~06:04	0.000151926
02:01~27:05~01:02~15:01~06:02	0.000151789
11:01~55:01~03:03~11:01~03:01	0.000151226
11:01~35:01~04:01~11:04~03:01	0.000151091
03:01~35:03~04:01~07:01~02:01	0.000150981
32:01~07:02~07:02~01:01~05:01	0.000150782
24:02~58:01~03:02~11:01~03:01	0.000150748
01:01~58:01~07:01~08:04~04:02	0.000150524
24:02~35:03~04:01~15:01~06:02	0.000150486
25:01~44:02~05:01~15:01~06:02	0.000150447
23:01~44:03~04:01~04:01~03:02	0.00015008
01:01~15:01~03:03~15:01~06:02	0.000150038
02:02~41:01~17:01~04:05~02:01	0.000149598
24:02~18:01~07:01~12:01~03:01	0.000149377
30:01~50:01~06:02~01:02~05:01	0.000149215
03:01~37:01~06:02~11:01~03:01	0.000149211
24:02~55:01~03:03~13:01~06:03	0.000148989
01:01~15:01~03:04~01:01~05:01	0.000148843
24:02~37:01~06:02~10:01~05:01	0.000148716
24:02~39:01~12:03~16:01~05:02	0.00014839
24:02~39:06~07:02~11:01~03:01	0.000148382
03:01~07:02~07:02~15:01~05:02	0.000148358
24:02~39:06~07:02~15:01~06:02	0.000148302
02:01~73:01~15:05~04:05~02:01	0.000148106
02:01~40:02~02:02~04:08~03:01	0.000147733
25:01~39:01~12:03~16:01~05:02	0.000147676
03:01~51:01~15:02~15:01~06:02	0.000147366
68:01~44:03~16:01~07:01~02:01	0.000147034
31:01~51:01~15:02~04:08~03:01	0.000146725
11:01~35:01~04:01~04:04~03:02	0.000146394
02:01~51:01~05:01~11:01~03:01	0.000146073
30:01~13:02~06:02~04:01~03:02	0.000146052
68:01~35:03~04:01~04:01~03:01	0.000146024
03:01~51:01~01:02~13:01~06:03	0.000145987
01:01~37:01~06:02~11:04~03:01	0.000145784
01:01~44:02~05:01~04:01~03:02	0.00014474
02:01~40:02~02:02~01:01~05:01	0.000144738
32:01~27:05~02:02~12:01~03:01	0.000144469
24:02~40:02~03:04~11:01~03:01	0.000143921
31:01~15:17~07:01~13:02~06:04	0.000143719
02:01~07:02~07:02~10:01~05:01	0.000143711
24:02~27:02~02:02~11:01~03:01	0.000143556
24:02~27:05~02:02~15:01~06:02	0.000142974
24:02~13:02~06:02~15:01~06:02	0.000142903
03:01~47:01~06:02~15:01~06:02	0.000142735
01:01~18:01~12:03~11:04~03:01	0.00014272
02:01~15:01~01:02~13:01~06:03	0.000142684
02:01~15:01~03:03~12:01~03:01	0.000142341
02:01~55:01~03:03~15:01~06:02	0.00014225
02:01~56:01~01:02~08:01~04:02	0.000142244
24:02~07:02~07:02~07:01~03:03	0.000141858
02:01~51:01~07:01~11:04~03:01	0.000141708
02:01~27:05~01:02~07:01~03:03	0.000141655
24:02~44:05~02:02~11:04~03:01	0.000141641
24:02~15:01~03:03~07:01~02:01	0.000141417
11:01~35:01~04:01~07:01~03:03	0.000141138
68:01~35:03~04:01~12:01~03:01	0.00014019
24:02~39:01~12:03~11:01~03:01	0.000140164
24:02~49:01~07:01~11:04~03:01	0.000140141
33:01~14:02~08:02~07:01~02:01	0.000140043
02:01~58:01~07:01~08:04~04:02	0.000139756
24:02~58:01~07:01~08:04~04:02	0.000139342
03:01~44:02~07:04~01:01~05:01	0.000139284
24:02~40:01~03:04~03:01~02:01	0.000139273
03:01~35:01~04:01~10:01~05:01	0.000138908
31:01~56:01~01:02~04:01~03:02	0.000138905
26:01~40:01~03:04~04:04~03:02	0.00013868
24:02~35:02~04:01~07:01~02:01	0.000138407
24:02~07:02~07:02~16:01~05:02	0.000138378
02:05~49:01~07:01~04:05~03:02	0.000138365
24:02~07:02~07:02~15:01~06:03	0.000138071
01:01~08:01~07:01~04:07~03:01	0.000138025
24:02~27:05~01:02~11:01~03:01	0.000137702
26:01~38:01~12:03~15:01~06:03	0.000137505
11:01~35:01~04:01~04:02~03:02	0.000137407
11:01~44:02~05:01~13:01~06:03	0.000137151
24:02~15:01~03:03~13:02~06:04	0.000137064
01:01~07:02~07:02~07:01~03:03	0.000136904
24:02~55:01~03:03~16:01~05:02	0.00013676
02:01~51:01~14:02~11:04~03:01	0.000136742
31:01~13:02~06:02~07:01~02:01	0.000136722
03:01~35:01~07:02~14:01~05:03	0.000136679
11:01~44:02~05:01~01:01~05:01	0.000136413
31:01~44:02~05:01~04:01~03:01	0.000136306
24:03~18:01~12:03~11:04~03:01	0.000136304
01:01~35:01~04:01~15:01~06:02	0.000135764
03:01~15:01~03:04~01:01~05:01	0.000135598
01:01~56:01~01:02~01:01~05:01	0.000135488
26:01~44:02~05:01~13:01~06:03	0.000135001
03:01~18:01~07:01~03:01~02:01	0.000134897
68:01~40:01~03:04~11:01~03:01	0.000134814
02:01~53:01~04:01~13:02~06:04	0.000134673
32:01~44:02~07:04~11:01~03:01	0.000134543
02:01~15:01~03:03~09:01~03:03	0.000134267
33:01~14:02~08:02~11:01~03:01	0.000134151
02:01~51:08~16:02~13:02~06:04	0.000134029
03:01~18:01~12:03~11:04~03:01	0.000133774
03:01~39:01~07:02~14:01~05:03	0.000133577
24:02~40:01~03:04~01:03~05:01	0.000133542
02:01~15:01~04:01~04:03~03:02	0.000133269
26:01~55:01~03:03~11:01~03:01	0.000133207
03:01~15:01~03:03~14:01~05:03	0.000133065
26:01~49:01~07:01~16:01~05:02	0.000133043
25:01~40:02~02:02~11:01~03:01	0.000132694
11:01~18:01~12:03~15:01~06:02	0.000132456
68:01~15:01~03:03~04:01~03:02	0.000132453
29:02~13:02~06:02~07:01~02:01	0.000132073
11:01~27:02~02:02~16:01~05:02	0.000131744
24:02~40:01~03:04~13:01~06:03	0.000131681
02:01~15:01~01:02~15:01~06:02	0.000131576
03:01~14:02~08:02~07:01~02:01	0.000131514
02:01~51:01~05:01~15:01~06:02	0.000131449
02:05~14:02~08:02~01:02~05:01	0.000131398
31:01~39:01~12:03~01:01~05:01	0.00013127
03:01~35:01~03:04~01:01~05:01	0.000131041
32:01~27:05~01:02~11:01~03:01	0.000130524
01:01~08:01~07:01~10:01~05:01	0.00013041
01:01~44:03~16:02~04:02~03:02	0.000130378
02:01~38:01~12:03~14:01~05:03	0.000130285
68:01~27:05~02:02~13:01~06:03	0.000129756
11:01~50:01~06:02~07:01~02:01	0.000129641
23:01~44:03~04:01~11:04~03:01	0.000129485
01:01~37:01~06:02~03:01~02:01	0.000129362
31:01~51:01~15:02~13:01~06:03	0.000129302
03:01~15:18~07:04~13:01~06:03	0.000129235
29:02~44:03~16:01~04:01~03:01	0.000129165
01:01~08:01~07:01~11:03~03:01	0.000129056
24:02~51:01~02:02~11:01~03:01	0.00012841
02:01~38:01~12:03~01:01~05:01	0.000128377
11:01~15:01~04:01~11:01~03:01	0.000128321
11:01~07:02~07:02~04:01~03:02	0.000128207
68:01~18:01~07:01~11:01~03:01	0.000128004
24:02~55:01~03:03~04:01~03:02	0.00012752
03:01~49:01~07:01~11:01~03:01	0.000127224
25:01~18:01~12:03~11:04~03:01	0.000127062
01:01~58:01~07:01~07:01~02:01	0.000126877
25:01~18:01~12:03~04:04~03:02	0.0001268
31:01~18:01~05:01~03:01~02:01	0.000126796
24:02~35:08~04:01~04:03~03:02	0.000126741
03:01~44:02~05:01~11:04~03:01	0.000126398
11:01~37:01~06:02~10:01~05:01	0.000125833
29:02~45:01~06:02~07:01~02:01	0.000125758
01:01~27:05~02:02~01:01~05:01	0.000125646
02:01~41:01~17:01~04:02~03:02	0.000125627
32:01~41:01~17:01~03:01~02:01	0.000125515
24:02~40:02~02:02~13:01~06:03	0.000125234
02:01~35:03~04:01~07:01~02:01	0.000125153
02:01~39:01~02:02~01:01~05:01	0.000125065
02:01~51:01~14:02~03:01~02:01	0.000125024
26:01~41:02~17:01~13:03~03:01	0.000124927
02:01~08:01~07:01~07:01~02:01	0.000124691
01:01~57:01~06:02~13:05~03:01	0.00012456
24:02~08:01~07:01~15:01~06:02	0.000124532
24:02~35:01~04:01~15:01~06:02	0.000124076
01:01~27:05~02:02~08:01~04:02	0.000123859
31:01~27:05~02:02~01:01~05:01	0.00012381
02:01~15:01~03:04~16:01~05:02	0.000123688
68:01~27:05~01:02~01:01~05:01	0.000123535
03:01~40:02~02:02~08:01~04:02	0.000123366
01:01~35:03~04:01~11:01~03:01	0.000123268
26:01~38:01~12:03~03:01~02:01	0.000123028
01:01~18:01~06:02~11:04~03:01	0.000122849
02:01~37:01~06:02~08:01~04:02	0.000122726
11:01~35:01~04:01~13:02~06:04	0.00012261
02:01~57:01~06:02~12:01~03:01	0.000122459
11:01~51:01~15:02~13:01~06:03	0.000122223
02:05~15:03~12:03~07:01~02:01	0.000122063
24:02~44:05~02:02~11:01~03:01	0.000121817
02:01~35:03~04:01~13:01~06:03	0.000121595
01:01~27:02~02:02~16:01~05:02	0.000121572
02:01~35:01~04:01~04:01~03:02	0.000121567
02:01~44:02~05:01~10:01~05:01	0.000121438
02:01~44:02~07:04~12:01~03:01	0.00012133
24:02~35:08~04:01~11:01~03:01	0.000121077
02:01~51:01~02:02~07:01~02:01	0.000121035
02:01~18:01~07:01~03:01~02:01	0.000120966
26:01~27:05~02:02~11:01~03:01	0.000120842
02:06~44:02~05:01~13:01~06:03	0.000120686
24:02~44:02~07:04~16:01~05:02	0.000120591
02:05~58:01~07:01~03:01~02:01	0.000120536
31:01~07:02~07:02~13:02~06:04	0.000120398
68:01~40:01~03:04~08:01~04:02	0.000120335
68:01~35:03~04:01~03:01~02:01	0.00011998
68:01~35:03~04:01~13:01~06:03	0.00011996
02:01~39:01~07:02~15:01~06:02	0.000119942
03:01~18:01~07:01~01:01~05:01	0.000119891
24:02~53:01~04:01~13:02~06:04	0.000119874
03:01~07:02~07:02~01:02~05:01	0.000119558
24:02~35:08~04:01~13:01~06:03	0.000119521
24:02~35:03~12:03~04:08~03:04	0.000119501
02:01~51:01~14:02~04:07~03:01	0.000119264
30:01~13:02~06:02~16:01~05:02	0.000119237
03:01~07:02~07:02~13:03~03:01	0.000119196
68:01~44:02~07:04~14:01~05:03	0.000119129
26:01~38:01~12:03~12:01~03:01	0.000118636
02:01~35:01~04:01~08:01~04:02	0.000118467
02:01~40:02~02:02~14:01~05:03	0.000118441
01:01~57:01~06:02~11:04~03:01	0.000118302
02:01~38:01~12:03~13:03~03:01	0.000118295
24:02~35:01~04:01~11:04~03:01	0.000118122
02:01~15:01~04:01~12:01~03:01	0.000118054
69:01~55:01~01:02~11:01~03:01	0.000118044
01:01~57:01~06:02~04:04~03:02	0.000117987
03:01~35:03~04:01~07:01~03:03	0.000117778
24:02~35:03~12:03~13:01~06:03	0.000117747
11:01~55:01~03:03~04:01~03:02	0.000117636
24:02~49:01~07:01~04:01~03:02	0.000117618
02:01~41:01~17:01~07:01~02:01	0.000117469
03:01~15:01~03:03~04:01~03:01	0.000117317
02:22~14:01~15:05~11:02~03:01	0.000117246
02:01~39:01~07:02~16:01~05:02	0.000117246
03:01~47:01~06:02~04:05~03:02	0.000117197
11:01~51:01~01:02~11:01~03:01	0.000117187
01:01~49:01~07:01~15:01~05:01	0.000117104
32:01~51:01~01:02~11:01~03:01	0.000117017
26:01~07:02~07:02~01:01~05:01	0.000116923
26:01~27:05~01:02~11:01~03:01	0.000116326
23:01~41:02~17:01~11:04~03:01	0.000116249
01:01~37:01~06:02~12:01~03:01	0.00011622
68:01~40:01~03:04~04:01~03:02	0.000116125
03:01~37:01~06:02~08:01~04:02	0.000116097
24:03~38:01~12:03~13:01~06:03	0.000116056
25:01~44:03~16:01~07:01~02:01	0.000116018
02:27~50:01~06:02~07:01~02:01	0.000116005
03:01~08:01~07:01~01:01~05:01	0.000115969
02:01~51:01~02:02~01:01~05:01	0.000115865
32:01~35:02~04:01~11:04~03:01	0.000115828
03:01~35:03~04:01~03:01~02:01	0.000115741
31:01~18:01~07:01~11:04~03:01	0.00011571
26:01~35:02~04:01~11:04~03:01	0.000115673
23:01~50:01~06:02~04:06~04:02	0.000115445
01:01~44:02~05:01~11:04~03:01	0.000115228
23:01~49:01~07:01~01:01~05:01	0.000115145
03:01~40:02~02:06~03:01~02:01	0.000115083
25:01~18:01~12:03~04:01~03:01	0.000115064
03:01~39:01~12:03~16:01~05:02	0.000115007
02:01~56:01~01:02~04:04~03:02	0.000114891
02:01~47:01~06:02~07:01~02:01	0.000114724
02:01~51:01~15:02~03:01~02:01	0.000114702
32:01~07:02~07:02~08:01~04:02	0.000114189
02:01~51:01~14:02~07:01~03:03	0.000113619
02:35~44:02~07:04~11:01~03:01	0.000113466
03:01~50:02~06:02~04:05~03:02	0.000113452
02:01~27:05~02:02~14:01~05:03	0.00011342
26:01~08:01~07:02~03:01~02:01	0.000113339
68:01~44:02~05:01~01:01~05:01	0.000113269
03:01~55:01~03:03~16:01~05:02	0.000113209
01:01~08:01~07:01~03:01~06:02	0.000113187
26:01~51:07~14:02~13:02~06:09	0.000113109
24:02~55:01~03:03~11:01~03:01	0.000113087
33:01~44:03~02:02~01:02~05:01	0.000113044
25:01~39:01~12:03~11:01~03:01	0.00011303
31:01~44:03~04:01~07:01~02:01	0.00011287
26:01~51:01~14:02~13:01~06:03	0.000112839
32:01~44:03~04:01~07:01~02:01	0.000112816
02:01~13:02~06:02~04:01~03:02	0.000112798
11:01~55:01~03:03~04:07~03:01	0.000112735
26:01~44:02~05:01~04:01~03:01	0.000112712
32:01~51:01~02:02~04:01~03:02	0.0001127
02:01~07:02~05:01~15:01~06:02	0.000112672
24:02~15:01~01:02~09:01~03:03	0.000112533
68:01~39:01~12:03~16:01~05:02	0.000112239
31:01~07:02~07:02~01:01~05:01	0.000112219
01:01~51:01~14:02~13:01~06:03	0.000112158
02:01~13:02~06:02~11:04~03:01	0.000112098
02:01~57:01~06:02~16:01~05:02	0.000112073
11:01~35:01~04:01~04:01~03:01	0.00011206
25:01~44:02~05:01~04:01~03:01	0.000112033
03:01~51:01~14:02~11:01~03:01	0.000112011
26:01~44:03~04:01~07:01~02:01	0.000111246
02:01~39:01~07:02~13:01~06:03	0.000111199
02:01~39:01~12:03~08:01~04:02	0.000111046
24:02~18:01~12:03~11:01~03:01	0.000111044
24:02~35:01~04:01~03:01~02:01	0.000111022
32:01~35:01~04:01~14:01~05:03	0.000110717
01:01~51:01~01:02~01:01~05:01	0.000110683
02:01~15:01~03:03~08:01~04:02	0.000110493
02:01~35:08~04:01~04:04~04:02	0.000110437
32:01~40:02~02:02~14:01~05:03	0.000110301
33:03~35:08~04:01~13:03~03:01	0.000110213
02:01~38:01~12:03~07:01~02:01	0.000110211
02:01~18:01~07:01~07:01~03:03	0.000110181
02:01~13:02~06:02~08:01~04:02	0.000109903
68:01~44:03~04:01~07:01~02:01	0.000109828
26:01~15:01~03:04~04:01~03:02	0.0001098
11:01~18:01~07:01~15:01~06:02	0.000109599
01:01~07:02~07:01~15:01~06:02	0.000109562
29:02~44:03~16:01~13:02~06:04	0.000109451
32:01~40:01~03:04~15:01~06:02	0.000109222
02:01~15:01~03:03~16:01~05:02	0.00010921
24:02~40:01~03:04~04:01~03:01	0.000108873
32:01~07:02~07:02~14:01~05:03	0.000108871
03:01~35:01~04:01~04:07~03:01	0.000108857
24:02~07:02~07:02~09:01~03:03	0.00010868
02:01~38:01~12:03~11:04~03:01	0.000108625
02:01~39:01~12:03~04:01~03:02	0.000108495
11:01~27:05~02:02~09:01~03:03	0.000108396
03:01~35:03~04:01~13:01~06:03	0.000108334
03:01~37:01~06:02~01:01~05:01	0.000108188
01:01~18:01~07:01~11:01~03:01	0.000108158
24:02~39:01~07:02~14:01~05:03	0.000107979
24:02~35:02~04:01~11:01~03:01	0.000107801
31:01~44:02~05:01~12:01~03:01	0.000107724
68:01~44:02~07:04~03:01~02:01	0.000107715
02:01~51:01~04:01~04:07~03:01	0.000107686
24:02~51:01~12:03~11:01~03:01	0.000107609
11:01~56:01~01:02~07:01~03:03	0.000107491
32:01~08:01~07:01~13:02~06:04	0.000107406
01:01~51:01~15:02~13:01~06:03	0.000107272
02:01~35:03~04:01~15:01~06:02	0.000107268
32:01~15:18~07:04~13:01~06:03	0.000107261
02:01~35:03~04:01~16:01~05:02	0.000107108
02:01~37:01~06:02~01:01~05:01	0.0001071
24:02~49:01~07:01~13:02~06:04	0.000107064
68:01~44:02~07:04~16:01~05:02	0.000106734
01:01~13:02~06:02~15:01~06:02	0.000106556
02:05~49:01~07:01~07:01~02:01	0.000106321
01:01~57:01~06:02~04:01~03:01	0.000106296
02:01~15:01~01:02~08:01~04:02	0.000106029
24:02~35:08~04:01~14:01~05:03	0.000105863
11:01~07:02~07:02~04:04~03:02	0.000105821
29:02~45:01~06:02~12:01~03:01	0.000105741
02:01~27:05~02:02~03:01~02:01	0.00010556
26:01~51:01~01:02~01:01~05:01	0.000105419
31:01~40:01~03:04~04:01~03:01	0.000105413
24:02~51:01~15:02~01:01~05:01	0.000105061
30:04~41:01~17:01~11:02~03:01	0.000105
24:02~51:01~15:02~04:04~03:02	0.000104937
03:01~38:01~12:03~04:02~03:02	0.000104905
03:01~35:03~04:01~11:04~03:01	0.00010483
23:01~49:01~07:01~07:01~02:01	0.000104718
03:01~37:01~06:02~15:01~06:02	0.000104706
24:02~27:05~01:02~08:01~04:02	0.000104627
26:01~35:01~04:01~04:02~03:02	0.000104618
02:01~13:02~06:02~07:01~03:03	0.000104616
68:01~35:03~04:01~07:01~03:03	0.000104203
68:01~18:01~07:01~16:01~05:02	0.000104103
01:01~40:02~02:02~15:01~06:02	0.000104102
03:01~08:01~07:01~07:01~02:01	0.000103955
02:01~40:02~02:02~16:01~05:02	0.000103764
11:01~35:03~04:01~11:01~03:01	0.000103704
31:01~27:05~02:02~13:01~06:03	0.000103622
68:01~35:03~04:01~13:02~06:04	0.000103457
31:01~27:05~02:02~08:01~04:02	0.000103348
02:01~35:03~04:01~08:01~04:02	0.000103216
02:01~15:01~03:04~12:01~03:01	0.000103117
01:01~40:01~03:04~04:01~03:02	0.00010309
25:01~15:01~03:04~04:01~03:02	0.000103048
29:01~35:02~04:01~11:04~03:01	0.000102869
68:01~44:02~07:04~07:01~02:01	0.000102833
03:01~50:01~06:02~03:01~02:01	0.00010281
01:01~57:01~06:02~12:01~03:01	0.000102719
03:01~15:01~03:04~15:01~06:02	0.000102645
68:01~07:02~07:02~01:01~05:01	0.000102283
68:01~35:01~04:01~04:04~03:02	0.000102228
68:01~35:03~04:01~15:01~06:02	0.000102214
03:01~27:05~02:02~03:01~02:01	0.000102195
24:02~07:02~07:02~11:03~03:01	0.000102184
31:01~51:01~05:01~13:01~06:03	0.000101991
02:01~57:01~06:02~04:04~03:02	0.000101932
03:01~27:05~02:02~04:07~03:01	0.000101694
11:01~40:01~03:04~15:01~06:02	0.000101618
23:01~44:03~04:01~08:01~04:02	0.000101585
24:02~38:01~12:03~14:01~05:03	0.000101569
26:01~49:01~07:01~11:01~03:01	0.000101486
02:01~18:01~07:01~16:01~05:02	0.000101294
02:01~40:02~02:02~07:01~02:01	0.000101287
26:01~55:01~03:03~16:01~05:02	0.000101236
02:01~44:02~16:04~11:04~03:01	0.000101106
24:02~18:01~12:03~04:01~03:02	0.000100991
01:01~44:05~02:02~16:01~05:02	0.000100981
24:02~40:02~02:02~15:01~06:02	0.000100918
24:02~35:03~04:01~13:02~06:04	0.000100911
25:01~27:05~02:02~01:01~05:01	0.00010079
24:02~51:01~01:02~15:01~06:02	0.000100667
26:01~07:02~07:02~08:01~04:02	0.000100572
02:01~58:01~03:02~03:01~02:01	0.000100507
30:02~58:01~07:01~13:02~06:04	0.000100467
29:02~35:01~04:01~01:01~05:01	0.000100252
68:01~35:03~06:02~13:05~03:01	0.000100214
26:01~07:02~07:02~13:01~06:03	0.000100195
03:01~15:01~03:04~07:01~02:01	0.000100194
24:02~27:07~15:02~11:01~03:01	9.99621
33:01~35:03~04:01~11:01~03:01	9.98106
01:01~57:01~06:02~13:02~06:04	9.98008
01:01~39:01~07:02~15:01~06:02	9.97928
01:01~37:01~06:02~04:04~03:02	9.97298
11:01~27:05~02:02~16:01~05:02	9.95242
02:01~37:01~06:02~13:02~06:04	9.92688
02:01~15:01~01:02~07:01~02:01	9.92584
68:01~15:17~07:01~13:02~06:04	9.91628
02:01~27:02~02:02~13:01~06:03	9.91511
02:01~51:01~02:02~15:01~06:02	9.91449
68:01~27:02~02:02~16:01~05:02	9.88233
01:01~27:05~02:02~15:01~06:02	9.87743
68:01~07:02~07:02~11:01~03:01	9.87189
03:01~44:02~05:01~04:04~03:02	9.87141
24:02~51:01~14:02~11:01~03:01	9.86211
11:01~44:02~07:04~11:01~03:01	9.82716
02:01~35:01~04:01~04:04~03:02	9.82311
24:02~27:05~02:02~12:01~03:01	9.81584
02:01~35:03~04:01~13:03~03:01	9.80825
29:01~07:05~15:05~11:04~03:01	9.80301
01:01~57:01~06:02~16:01~05:02	0.98021
11:01~18:03~07:01~14:01~05:03	9.78447
02:01~40:01~03:04~10:01~05:01	0.97751
02:01~13:02~06:02~03:01~02:01	9.77076
03:01~40:02~02:02~15:01~06:02	9.75318
31:01~40:01~03:04~09:01~03:03	0.97457
32:01~27:05~02:02~15:01~06:02	9.72508
26:01~44:02~05:01~01:01~05:01	9.68768
02:01~55:01~03:03~01:01~05:01	9.68282
24:02~27:05~03:03~04:07~03:01	9.65633
31:01~27:05~02:02~11:01~03:01	9.63785
24:02~55:01~01:02~13:01~06:03	9.63376
24:02~51:01~15:02~15:01~06:02	9.63184
02:01~13:02~06:02~12:01~03:01	9.63008
03:01~08:01~07:01~13:01~06:03	9.61301
24:02~35:03~04:01~01:01~05:01	9.59798
02:01~49:01~07:01~11:02~03:01	9.59698
02:01~55:01~03:03~13:01~06:03	0.95663
11:01~14:01~08:02~07:01~02:01	9.56472
24:02~44:02~05:01~07:01~02:01	9.56139
29:02~38:01~12:03~13:01~06:03	9.55881
11:01~51:01~15:02~01:01~05:01	9.54939
24:02~44:05~02:02~11:03~03:01	9.53221
03:01~44:02~05:01~08:02~04:02	9.52592
02:01~41:01~07:01~03:01~02:01	9.51796
32:01~39:01~12:03~16:01~05:02	9.51705
02:01~15:01~03:04~09:01~03:03	9.51645
03:01~15:01~03:04~04:01~03:01	9.50892
03:01~15:01~03:04~13:01~06:03	9.50403
02:01~51:01~15:02~16:01~05:02	9.49503
02:01~07:02~07:02~13:03~03:01	9.49258
01:01~37:01~06:02~16:01~05:02	9.47609
02:01~15:01~04:01~07:01~02:01	9.47473
31:01~15:01~03:03~15:01~06:02	9.46849
03:01~51:01~15:02~14:01~05:03	9.45812
31:01~39:01~12:03~11:01~03:01	9.45118
68:01~51:01~14:02~11:01~03:01	9.45074
11:01~07:02~07:02~12:01~03:01	9.44515
11:01~15:01~03:03~04:01~03:02	9.43522
26:01~39:01~07:02~01:01~05:01	9.42547
02:01~40:01~03:04~04:03~03:02	9.39375
02:01~51:01~07:02~08:03~03:01	9.38834
03:01~15:01~03:04~04:04~03:02	9.36651
02:01~35:01~07:02~01:01~05:01	0.93628
11:01~51:01~14:02~13:01~06:03	9.35995
24:02~57:01~06:02~13:01~06:03	9.35872
68:01~07:02~07:02~13:01~06:03	9.35598
68:01~15:18~07:04~13:01~06:03	9.35261
11:01~15:01~03:03~11:01~03:01	9.34851
29:02~44:03~16:01~08:01~04:02	9.33754
32:01~07:02~07:02~11:01~03:01	9.33739
02:01~51:01~01:02~13:01~06:03	9.33207
03:01~56:01~01:02~13:01~06:03	9.31596
02:01~35:01~04:01~13:05~03:01	9.31176
32:01~44:02~05:01~07:01~02:01	9.31137
02:01~40:02~15:02~07:01~02:01	9.29776
32:01~40:02~02:02~07:01~02:01	9.29725
24:02~15:24~03:03~04:01~03:02	9.26617
32:01~35:03~04:01~11:04~03:01	9.26589
26:01~27:14~01:02~01:01~05:01	9.26499
02:01~44:05~02:02~11:01~03:01	9.24315
02:01~35:03~04:01~04:01~03:01	9.24192
26:01~40:01~03:04~11:01~03:01	0.92404
03:01~15:01~03:03~07:01~02:01	9.22257
29:02~57:01~06:02~07:01~03:03	9.21392
02:01~35:08~04:01~13:01~06:03	9.21049
68:01~27:05~07:04~08:01~04:02	9.20585
02:01~07:10~07:02~03:01~02:01	9.18734
02:01~15:01~01:02~03:01~02:01	9.18616
01:01~38:01~07:01~13:01~06:03	9.18479
31:01~15:01~03:03~11:01~03:01	9.18453
02:01~40:01~03:04~13:03~03:01	9.18074
31:01~18:01~07:01~12:01~03:01	9.17694
30:01~13:02~06:02~14:01~05:03	9.17442
24:02~18:01~07:01~16:01~05:02	0.09171
01:01~58:01~03:02~13:02~06:09	9.16888
11:01~56:01~01:02~11:01~03:01	0.91584
02:01~18:01~07:01~13:02~06:04	9.15554
01:01~49:01~07:01~11:01~03:01	9.15527
03:01~39:01~12:03~15:01~06:02	9.15261
02:01~51:01~02:02~11:04~03:01	9.13851
02:01~58:01~07:01~13:03~03:01	9.13652
29:02~15:01~03:04~04:01~03:02	9.12653
32:01~15:01~03:03~01:01~05:01	9.12501
02:01~51:01~16:02~07:01~02:01	9.12386
03:01~44:02~07:04~15:01~06:02	9.11007
02:01~35:01~03:04~01:01~05:01	9.10036
01:01~40:06~15:02~14:04~05:03	9.08916
32:01~55:01~03:03~15:01~06:02	9.08225
02:01~50:01~06:02~15:01~06:02	9.07976
24:02~27:05~01:02~04:04~03:02	9.07341
24:02~35:03~04:01~14:01~05:03	9.05972
24:02~39:01~07:02~01:01~05:01	9.05897
31:01~55:01~03:03~14:01~05:03	0.90525
03:01~37:01~06:02~13:01~06:03	9.03496
30:01~18:01~07:01~11:04~03:01	9.03195
30:01~13:02~06:02~13:02~06:04	0.90232
24:02~51:01~15:02~09:01~03:03	9.01867
26:01~49:01~07:01~07:01~03:03	9.00856
02:01~18:01~07:01~09:01~03:03	9.00358
03:01~35:03~04:01~04:01~03:01	8.99322
02:06~27:05~03:03~15:01~06:02	8.99261
24:02~35:08~04:01~15:01~06:02	8.98736
26:01~39:01~12:03~12:01~03:01	8.97962
03:01~15:01~03:04~11:01~03:01	8.97863
26:01~45:01~06:02~04:01~03:01	8.97368
01:01~35:03~04:01~08:01~04:02	8.95644
02:01~37:01~06:02~07:01~03:03	8.95578
26:01~07:02~07:02~11:01~03:01	0.89494
03:01~07:04~07:02~15:01~06:02	8.94561
68:01~51:01~15:02~01:01~05:01	8.93633
01:01~38:01~12:03~14:01~05:03	8.92712
03:02~13:02~06:02~07:01~02:01	8.92624
03:02~58:01~03:02~13:02~06:09	8.92155
24:02~07:02~07:02~11:04~03:01	0.89101
03:01~07:02~07:02~01:03~03:01	8.90983
11:01~51:01~15:02~08:01~04:02	8.89273
25:01~58:01~03:02~13:02~06:09	8.89195
02:01~51:01~03:03~04:01~03:02	8.88804
11:01~07:02~07:02~14:01~05:03	8.88331
11:01~44:02~05:01~11:01~03:01	8.87314
03:01~27:05~01:02~11:01~03:01	0.88667
68:01~27:05~07:04~15:01~06:02	8.86357
02:01~35:01~04:01~07:01~03:03	8.85834
01:01~49:01~07:01~07:01~02:01	8.85377
02:01~51:01~02:02~04:03~03:04	8.85375
02:01~18:01~12:03~04:01~03:02	8.84869
01:01~15:01~03:03~04:04~03:02	8.84609
02:06~51:01~15:02~04:07~03:01	8.84364
31:01~39:01~12:03~15:01~06:02	8.83913
34:02~14:02~08:02~01:02~05:01	8.82539
24:02~51:01~03:03~09:01~03:03	8.80265
02:01~07:02~07:02~11:03~03:01	8.80108
25:01~40:01~03:04~08:01~04:02	8.79553
24:02~18:01~05:01~04:01~03:02	8.79216
26:01~56:01~01:02~15:01~06:02	8.79066
02:01~51:01~01:02~04:01~03:02	8.77483
32:01~18:01~05:01~03:01~02:01	8.76633
32:01~40:01~03:04~04:01~03:02	8.76416
02:01~40:02~15:02~04:01~03:01	0.87529
24:02~15:01~03:03~08:01~04:02	8.74915
02:01~18:01~12:03~14:01~05:03	8.74178
02:01~35:01~04:01~16:01~05:02	8.73852
24:02~35:08~04:01~12:01~03:01	8.73668
02:01~08:01~07:01~08:01~04:02	8.73194
02:01~57:01~06:02~04:01~03:01	8.72553
32:01~40:02~02:02~12:01~03:01	8.72153
31:01~38:01~12:03~13:01~06:03	8.72055
66:01~41:02~17:01~03:01~02:01	0.87087
11:01~27:05~02:02~15:01~06:02	8.70617
24:02~51:01~02:02~07:01~02:01	8.70297
02:01~44:03~16:01~03:01~02:01	8.69836
24:02~35:02~04:01~15:01~06:02	8.69391
32:01~51:01~02:02~13:02~06:04	8.68636
02:01~35:08~04:01~11:04~03:01	8.68272
24:02~39:06~07:02~04:04~03:02	8.67925
32:01~44:02~05:01~08:01~04:02	8.67883
11:01~53:01~04:01~13:02~06:09	8.67504
24:02~51:01~02:02~04:03~03:04	8.66548
68:01~50:01~06:02~07:01~02:01	0.86576
31:01~27:05~02:02~15:01~06:02	8.65009
01:01~56:01~01:02~11:01~03:01	0.86453
02:01~44:02~07:04~03:01~02:01	8.64389
03:01~40:01~03:04~12:01~03:01	8.64366
32:01~44:02~05:01~13:02~06:04	8.62877
03:01~55:01~03:03~11:01~03:01	8.62711
01:01~18:01~07:01~04:03~03:02	8.59266
03:01~57:01~06:02~16:01~05:02	8.58311
68:01~44:02~05:01~12:01~03:01	8.57938
03:01~47:01~06:02~11:01~03:01	8.57718
24:02~18:01~07:01~07:01~02:01	8.56758
26:01~35:01~04:01~13:01~06:03	8.55755
02:01~35:03~12:03~04:08~03:04	8.55056
02:01~37:01~06:02~13:01~06:03	8.53662
24:02~35:03~12:03~07:01~02:01	8.52497
01:01~35:02~06:02~11:03~03:01	8.51909
31:01~44:02~05:01~13:01~06:03	8.51682
02:01~38:01~12:03~13:01~05:03	8.51308
32:01~14:02~08:02~13:03~03:01	8.51233
11:01~27:05~02:02~11:01~03:01	8.48949
02:01~51:01~12:03~01:01~05:01	8.47938
24:02~27:05~02:02~16:01~05:02	8.47786
26:01~27:05~01:02~15:01~06:02	8.47557
24:02~27:02~05:01~11:01~03:01	8.47516
01:01~52:01~12:02~01:01~05:01	8.46644
26:01~15:01~04:01~01:01~05:01	0.84478
03:01~38:01~12:03~13:02~06:04	8.44233
26:01~38:01~12:03~13:02~06:09	0.84377
68:01~55:01~03:03~14:01~05:03	8.42938
02:01~08:01~07:01~07:01~03:03	8.42535
01:01~15:01~03:03~01:01~05:01	8.39058
23:01~52:01~12:02~15:02~06:01	8.37766
02:01~44:05~02:02~13:01~06:03	0.83688
01:01~51:01~02:02~11:01~03:01	8.36764
02:01~07:02~07:02~01:03~05:01	8.36513
24:02~15:01~03:03~07:01~03:03	8.36351
03:01~08:01~07:01~11:01~03:01	0.83523
68:01~27:05~02:02~15:01~06:02	8.33779
02:01~49:01~07:01~13:01~06:03	8.32074
68:01~51:01~15:02~14:01~05:03	8.31875
25:01~18:01~12:03~13:02~06:04	8.31587
31:01~40:01~03:04~04:01~03:02	8.31511
32:01~35:03~12:03~14:01~05:03	8.31026
01:01~55:01~03:03~13:01~06:03	8.30067
01:01~51:01~15:02~04:02~03:02	8.27953
02:01~08:01~07:01~11:04~03:01	0.82764
02:01~13:02~06:02~14:01~05:03	8.26727
02:01~15:01~03:04~04:07~03:01	8.26214
02:01~08:01~07:02~03:01~02:01	8.26008
01:01~58:01~07:01~04:04~03:02	8.24699
02:01~51:01~15:02~07:01~03:03	8.23964
11:01~35:03~04:01~07:01~03:03	8.22886
01:03~73:01~15:05~04:05~02:01	8.22179
32:01~51:01~14:02~11:01~03:01	8.22058
02:01~27:05~03:04~01:01~05:01	8.21802
03:02~44:02~16:04~04:02~03:02	8.21506
02:01~44:02~05:01~04:03~03:05	8.21228
68:01~07:02~07:02~04:01~03:02	8.21102
26:01~49:01~07:01~15:01~06:02	8.20817
02:01~51:01~01:02~07:01~02:01	8.20774
02:01~38:01~12:03~03:01~02:01	8.20346
02:01~50:01~04:01~13:03~03:01	8.20252
02:01~35:01~04:01~04:02~03:02	8.19028
68:01~14:02~08:02~01:02~05:01	8.18987
11:01~13:01~04:03~15:01~06:01	8.18922
11:01~35:03~04:01~12:01~03:01	8.18856
32:01~07:02~07:02~13:01~06:03	8.18661
02:01~49:01~07:01~15:01~06:02	8.17979
26:01~35:01~04:01~14:01~05:03	8.17711
03:01~40:01~03:04~07:01~02:01	8.17412
02:01~49:01~07:01~01:01~05:01	8.17044
11:01~07:02~07:02~13:02~06:04	8.16885
11:01~15:01~03:03~15:01~06:02	8.15468
24:02~44:02~07:04~01:01~05:01	8.14749
02:01~15:18~07:04~01:01~05:01	8.14066
68:01~52:01~12:02~15:02~06:01	8.13727
02:01~35:08~04:01~04:03~03:02	8.13422
68:01~40:02~02:02~13:01~06:03	8.13308
31:01~51:01~15:02~12:01~03:01	8.13105
02:01~51:01~16:02~13:01~06:03	8.13002
11:01~07:02~07:02~16:01~05:02	0.81061
11:01~35:01~03:03~01:01~05:01	8.09266
02:01~40:01~03:04~08:01~06:02	8.05976
03:01~49:01~07:02~07:01~02:01	8.05944
31:01~50:01~06:02~07:01~02:01	8.05925
31:01~51:01~15:02~14:01~05:03	8.04943
11:01~56:01~01:02~08:01~04:02	8.04891
03:01~51:01~15:02~01:01~05:01	8.03385
24:02~51:01~15:02~13:01~06:03	8.02968
01:01~35:08~04:01~11:04~03:01	8.02931
30:01~13:02~06:02~04:04~03:02	8.02845
68:01~35:03~04:01~07:01~02:01	8.02443
11:01~55:01~03:03~12:01~03:01	0.80219
24:02~27:05~02:02~04:01~03:01	8.02042
03:01~15:01~03:03~12:01~03:01	8.01749
02:01~27:05~01:02~14:01~05:03	8.01305
24:02~40:01~03:04~07:01~02:01	8.01169
01:01~51:01~15:02~15:01~06:02	0.80097
01:01~15:17~07:01~13:01~06:03	8.00726
02:01~27:05~07:04~08:01~04:02	7.99986
03:01~38:01~12:03~01:01~05:01	7.99537
03:01~15:01~06:02~04:01~03:02	7.99376
02:05~50:01~06:02~11:01~03:01	7.98554
11:01~18:01~07:01~04:03~03:02	7.97814
24:02~57:01~06:02~01:01~05:01	7.97542
01:01~38:01~12:03~01:01~05:01	7.95911
01:01~07:02~07:02~04:04~03:02	7.95771
32:01~40:01~03:04~13:01~06:03	7.95374
32:01~40:01~03:04~07:01~02:01	7.95217
23:01~44:03~04:01~14:01~05:03	7.94912
03:02~08:01~07:02~03:01~02:01	7.94443
30:04~41:01~17:01~03:01~02:01	7.93513
26:01~38:01~12:03~08:03~03:01	0.79289
30:04~35:01~04:01~04:02~03:02	0.79206
30:01~35:01~04:01~01:01~05:01	0.07907
69:01~35:08~12:03~11:01~03:01	7.90628
03:01~15:01~01:02~04:01~03:02	7.90055
02:01~35:08~04:01~11:01~03:01	7.89641
11:01~07:02~07:02~07:01~02:01	7.89626
03:01~44:02~05:01~03:01~02:01	7.89461
01:01~15:01~07:01~13:01~06:03	7.88869
02:01~15:01~04:01~04:08~03:04	7.87524
03:01~35:03~04:01~14:01~05:03	7.87407
01:01~37:01~06:02~07:01~03:03	0.78732
32:01~49:01~07:01~13:02~06:04	7.87164
32:01~40:02~02:02~09:01~03:03	7.86385
01:03~73:01~15:05~11:01~03:01	7.85693
25:01~14:02~08:02~01:02~05:01	7.84862
01:01~57:01~06:02~11:03~03:01	7.84298
01:01~40:01~03:04~11:01~03:01	7.83166
02:01~57:01~06:02~11:04~03:01	7.82907
03:01~35:01~04:01~11:03~03:01	7.82289
01:01~08:01~07:01~01:03~03:01	7.81925
80:01~44:03~04:01~13:02~06:09	7.81473
02:01~13:02~06:02~04:01~03:01	7.81369
02:01~39:06~07:02~04:04~03:02	7.80968
25:01~55:01~03:03~15:01~06:02	0.78008
30:04~50:01~06:02~07:01~02:01	7.79806
11:01~15:01~03:03~04:01~03:01	7.79516
68:01~39:01~12:03~13:01~06:03	7.79406
24:02~51:01~03:03~04:01~03:02	7.78732
31:01~40:01~03:04~08:01~04:02	7.78516
02:01~56:01~01:02~07:01~02:01	7.77171
26:01~44:02~05:01~12:01~03:01	7.77136
23:01~44:03~04:01~04:02~03:02	7.77102
03:02~51:01~15:02~04:02~03:02	7.76972
01:01~35:03~04:01~01:01~05:01	0.77648
03:01~44:03~16:01~11:01~03:01	7.76272
32:01~27:02~02:02~16:01~05:02	7.76242
11:01~56:01~01:02~09:01~03:03	7.76113
33:03~58:01~03:02~01:01~05:01	7.76108
01:01~39:01~12:03~16:01~05:02	7.76088
24:02~44:02~05:01~11:04~03:01	7.75804
02:01~51:01~16:02~15:01~06:02	7.75666
33:05~14:02~08:02~01:02~05:01	0.77502
32:01~35:01~04:01~03:01~02:01	7.75013
02:01~51:01~16:02~11:01~03:01	7.74947
31:01~15:24~03:03~04:01~03:02	7.74933
24:02~51:01~02:02~04:01~03:01	7.74913
02:05~07:02~07:02~15:01~06:02	7.74722
01:01~08:01~07:01~03:01~03:01	7.74326
03:01~49:01~07:01~13:02~06:04	7.74283
03:01~47:01~06:02~13:02~06:04	7.74101
24:03~07:02~07:02~15:02~06:01	7.73305
29:01~38:01~12:03~13:01~06:03	7.73169
11:01~27:05~02:02~13:01~06:03	7.73147
02:01~51:01~02:02~04:04~03:02	7.72842
68:01~15:01~03:03~11:03~03:01	7.72532
25:01~18:01~12:03~01:03~05:01	7.72429
30:02~35:01~04:01~13:02~06:09	7.72384
68:02~08:01~07:01~03:01~02:01	7.71889
02:05~50:01~06:02~03:01~02:01	7.71717
24:02~35:03~04:01~13:01~06:03	7.71685
03:01~55:01~03:03~04:01~03:02	7.71538
02:01~39:01~12:03~15:01~06:02	7.70617
01:01~08:01~07:02~03:01~02:01	7.70246
11:01~35:01~04:01~11:03~03:01	0.77007
30:01~49:01~07:01~04:03~03:02	7.69747
02:01~40:01~03:04~08:03~03:01	7.68993
24:02~15:01~03:03~12:01~03:01	7.68161
30:04~14:01~08:02~04:04~04:02	0.76799
02:01~39:01~07:02~14:01~05:03	7.67896
01:01~40:01~03:04~13:01~06:03	7.66218
26:01~07:02~12:03~15:01~05:02	7.66034
31:01~51:01~01:02~11:01~03:01	7.64258
24:02~35:03~04:01~04:03~03:02	7.64055
68:02~14:02~08:02~13:01~06:03	7.63317
30:01~57:01~06:02~07:01~03:03	0.07631
03:01~53:01~04:01~13:02~06:04	7.61866
29:02~45:01~06:02~04:02~03:02	7.61125
02:01~51:01~14:02~09:01~03:03	7.60811
01:01~15:01~03:03~15:01~06:03	7.59919
02:01~39:01~12:03~14:01~05:03	7.59061
11:01~51:01~15:02~04:01~03:02	7.58992
02:01~39:06~07:02~01:01~05:01	7.58862
24:02~35:02~04:01~13:01~06:03	7.57688
68:01~44:02~05:01~07:01~02:01	7.57362
01:01~14:02~08:02~13:03~03:01	7.56794
02:01~37:01~02:02~15:01~05:02	7.56735
02:01~57:01~06:02~13:02~06:04	7.56482
30:02~07:02~07:02~15:01~06:02	7.55848
24:02~44:03~04:01~15:01~06:02	7.54986
31:01~44:03~16:01~07:01~02:01	7.54726
11:01~39:01~12:03~13:01~06:03	7.54036
02:01~51:07~14:02~11:01~03:01	7.52435
03:01~56:01~01:02~08:01~04:02	7.51794
68:01~44:02~07:04~04:04~03:02	7.50531
02:01~44:02~07:04~13:02~06:04	7.50262
01:01~44:02~05:01~07:01~02:01	7.50179
02:01~08:01~07:01~13:02~06:04	7.49504
03:01~15:01~03:03~03:01~02:01	7.49373
26:01~55:01~03:03~03:01~02:01	0.74928
24:02~44:02~01:02~16:01~05:02	7.49122
11:01~18:01~12:03~11:04~03:01	0.74858
01:01~37:01~06:02~04:07~03:01	7.48448
26:01~18:01~12:03~15:01~06:02	7.47293
02:01~27:05~01:02~04:01~03:02	7.47005
26:01~56:01~01:02~13:01~06:03	7.46788
24:02~18:01~07:01~13:02~06:04	7.45741
03:01~27:02~05:01~11:01~03:01	7.45045
24:02~15:01~03:03~09:01~03:03	7.44577
02:01~41:01~07:01~08:04~03:01	7.43648
25:01~35:03~04:01~13:05~03:01	7.43587
24:02~13:02~06:02~01:01~05:01	0.74326
03:01~35:01~04:01~01:07~05:01	7.43148
02:01~51:01~15:02~13:02~06:04	0.07429
11:01~51:01~15:02~04:08~03:01	7.42387
25:01~44:02~05:01~13:01~06:03	7.42081
11:01~51:01~15:02~03:01~02:01	7.41962
30:01~44:03~04:01~07:01~02:01	7.41888
32:01~35:03~04:01~13:02~06:04	7.41798
02:01~15:01~01:02~01:01~05:01	0.74159
31:01~56:01~01:02~01:01~05:01	7.40995
02:01~51:05~04:01~13:01~06:03	7.40937
03:01~55:01~03:03~15:01~06:02	7.40401
26:01~39:06~07:02~01:01~05:01	7.39515
24:02~35:01~04:01~07:01~02:01	7.39006
02:01~45:01~06:02~11:02~03:01	7.38435
26:01~55:01~03:03~13:01~06:03	7.38257
02:01~51:01~01:02~13:01~03:03	7.37012
68:01~15:01~03:03~01:01~05:01	7.36593
01:01~51:01~15:02~04:01~03:02	7.36332
32:01~40:02~15:02~01:03~05:01	7.36236
03:01~51:01~15:02~04:01~03:02	0.73392
02:01~57:01~03:04~15:01~06:02	7.33821
11:01~35:03~04:01~15:01~06:02	7.33508
26:01~51:01~15:02~09:01~03:03	7.33238
02:01~44:03~04:01~07:01~03:03	7.33021
03:01~51:01~14:02~01:01~05:01	7.32306
32:01~40:01~03:04~01:01~05:01	7.31926
25:01~44:03~04:01~07:01~02:01	0.73165
03:01~15:01~03:04~03:01~02:01	0.73079
01:01~08:01~07:01~04:02~03:02	7.30484
26:01~56:01~01:02~07:01~02:01	7.30441
02:01~27:02~02:02~01:01~05:01	7.30078
32:01~51:01~15:02~15:01~06:02	7.29397
30:02~14:02~08:02~01:02~05:01	7.29362
68:01~27:05~01:02~11:01~03:01	7.29185
03:01~58:01~07:01~13:02~06:04	7.28999
02:01~51:05~04:01~14:04~05:03	7.27804
32:01~15:18~07:04~01:01~05:01	7.27291
01:01~08:01~07:01~03:01~03:02	7.26561
03:01~37:01~07:02~10:01~05:01	7.26234
02:05~50:01~06:02~13:01~06:03	7.26106
25:01~51:01~14:02~08:01~04:02	7.25606
11:01~35:08~03:04~11:01~03:01	7.25451
02:17~18:01~07:01~13:01~06:03	7.25163
24:02~39:01~12:03~12:01~03:01	7.24591
03:01~45:01~06:02~04:01~03:01	7.24248
03:01~41:01~17:01~04:04~04:02	7.24216
29:10~14:02~08:02~01:02~05:01	7.24055
01:01~35:03~04:01~15:01~06:02	7.24039
68:01~35:01~04:01~01:03~05:01	7.23952
32:01~07:02~07:02~04:01~03:02	0.07233
02:01~44:02~07:04~04:04~03:02	0.72163
01:01~35:01~04:01~07:01~02:01	7.20894
11:01~35:01~04:01~10:01~05:01	7.20875
03:01~51:01~15:02~04:02~03:02	7.20405
02:01~44:03~16:02~07:01~02:01	7.20331
29:02~44:03~04:01~07:01~02:01	7.20211
68:01~27:05~02:02~11:01~03:01	7.18854
01:01~15:01~04:01~01:01~05:01	7.18534
03:01~18:01~07:01~13:02~06:04	7.18317
30:02~18:01~05:01~01:01~05:01	7.17921
11:01~51:01~03:03~15:01~06:02	7.17589
01:01~13:01~04:03~15:01~06:01	7.17178
32:01~27:05~01:02~08:01~04:02	7.16873
01:01~14:01~07:01~07:01~02:01	7.16555
01:01~53:01~04:01~13:02~06:04	7.15738
01:01~35:03~04:01~04:04~03:02	7.15664
01:01~44:02~05:01~04:04~03:02	7.15553
23:01~35:01~04:01~01:01~05:01	7.15286
26:01~07:02~07:02~12:01~03:01	7.15258
23:01~07:02~12:03~15:01~05:02	0.07145
03:01~13:02~06:02~13:01~06:03	7.13772
32:01~35:08~04:01~15:01~05:01	7.13651
24:02~27:05~01:02~15:01~06:02	7.13554
02:05~41:01~07:01~08:04~03:01	7.13398
02:01~51:01~15:02~11:04~03:01	0.71319
26:01~51:01~15:02~11:01~03:01	7.12339
03:01~35:01~04:01~09:01~03:03	7.12119
02:01~44:02~05:01~01:03~03:01	7.12085
24:02~35:08~04:01~03:01~02:01	0.71199
29:01~07:05~15:05~14:01~05:03	7.11854
31:01~44:02~05:01~11:04~03:01	7.11696
02:01~44:02~03:03~11:03~03:01	7.11101
03:01~55:01~03:03~13:01~06:03	7.08999
31:01~52:01~12:02~15:02~06:01	7.08247
66:01~52:01~12:02~15:02~06:01	7.08067
02:01~44:05~02:02~15:01~06:02	7.07965
02:01~35:01~03:03~01:01~05:01	7.07417
32:01~40:02~02:02~04:01~03:02	7.06798
02:01~49:01~07:01~01:01~05:04	7.06552
02:01~14:01~08:02~15:01~06:02	7.05923
02:01~55:01~03:03~13:02~06:04	7.05852
01:01~50:01~06:02~03:01~02:01	7.05417
01:01~41:01~17:01~10:01~05:01	7.04992
02:01~37:01~06:02~04:07~03:01	7.03913
31:01~27:05~01:02~11:03~03:01	0.70289
24:02~37:01~06:02~13:01~06:03	7.02442
24:02~35:02~04:01~01:01~05:01	0.70195
23:01~50:01~06:02~07:01~02:01	7.01638
30:01~38:01~12:03~13:01~06:03	7.01433
23:01~49:01~07:01~13:02~06:04	7.01093
31:01~37:01~06:02~11:04~03:01	7.00938
29:02~50:01~06:02~07:01~02:01	7.00789
03:01~27:05~02:02~07:01~02:01	0.70062
32:01~15:01~03:03~07:01~02:01	6.99545
02:01~18:01~12:03~11:01~03:01	6.99009
24:02~35:02~04:01~12:01~03:01	0.69849
02:01~13:02~06:02~13:02~06:04	6.97288
24:02~55:01~03:03~03:01~02:01	6.95019
24:02~35:03~12:03~11:01~03:01	6.94659
03:01~15:01~07:04~04:04~03:02	0.06935
01:01~57:01~07:01~13:02~06:04	6.93249
03:01~14:02~08:02~03:01~02:01	0.69301
02:01~56:01~01:02~03:01~02:01	6.92614
25:01~18:01~12:03~12:01~03:01	6.92467
24:02~44:05~02:02~13:01~06:03	6.91036
24:02~27:05~02:02~04:04~03:02	6.90492
26:01~56:01~01:02~04:01~03:02	6.89636
02:01~44:02~05:01~04:03~03:02	6.89412
01:01~38:01~06:02~11:04~03:01	6.89097
33:03~41:01~17:01~11:01~03:01	6.88913
68:01~41:02~17:01~13:03~03:01	6.88483
68:02~14:02~08:02~07:01~02:01	6.88157
02:01~44:02~07:04~07:01~03:03	6.85948
26:01~44:05~02:02~01:01~05:01	6.85862
01:01~07:02~07:02~12:01~03:01	6.85849
31:01~07:02~07:02~11:01~03:01	6.85823
32:01~35:01~04:01~13:05~03:01	6.85821
03:01~44:02~07:04~13:01~06:03	0.68448
11:01~51:01~01:02~01:01~05:01	0.68356
33:03~44:03~07:01~07:01~02:01	6.83538
68:01~35:01~04:01~15:01~06:02	6.83267
03:01~07:02~07:02~01:03~05:01	0.68218
03:01~40:01~03:04~11:04~03:01	6.81774
11:01~15:01~03:03~01:01~05:01	0.06815
29:02~07:02~07:02~01:01~05:01	6.81446
01:01~14:02~08:02~07:01~02:01	6.81314
02:01~44:02~07:04~04:01~03:02	6.81167
29:02~14:02~08:02~01:02~05:01	6.80757
32:01~55:01~01:02~04:02~03:02	6.80749
11:01~15:01~03:03~11:03~03:01	6.80641
03:01~14:02~08:02~13:01~06:03	6.80538
01:01~52:01~12:02~15:19~06:01	6.80119
31:01~08:01~07:01~15:01~06:02	6.79777
24:02~56:01~01:02~15:01~06:02	0.67948
32:01~40:01~03:04~04:01~03:01	6.78819
02:01~18:01~05:01~01:01~05:01	0.67858
01:01~51:01~15:02~01:01~05:01	6.77688
01:01~37:01~06:02~14:01~05:03	0.67763
03:01~18:01~07:01~08:01~04:02	6.77604
02:01~44:03~04:01~01:01~05:01	6.77392
02:17~18:01~07:01~07:01~02:01	6.77241
03:01~15:01~04:01~08:01~04:02	6.76962
02:01~39:01~12:03~07:01~02:01	6.76299
29:02~58:01~07:01~16:01~05:02	6.76244
02:01~15:01~04:01~04:01~03:02	6.75948
32:01~40:01~03:04~08:01~04:02	0.67591
03:01~35:03~04:01~04:01~03:02	0.67574
26:01~35:01~04:01~04:01~03:02	6.75212
02:01~52:01~12:02~01:01~05:01	6.75159
26:01~44:02~05:01~11:01~03:01	0.67455
32:01~37:01~06:02~10:01~05:01	6.74525
03:01~55:01~03:04~13:01~06:03	6.74485
02:05~50:01~06:02~01:01~05:01	6.74379
02:01~39:06~07:02~11:01~03:01	6.73831
11:01~55:01~03:03~13:02~06:04	6.72685
31:01~39:01~12:03~14:01~05:03	6.71604
02:01~51:01~14:02~04:04~03:02	6.71123
32:01~27:02~02:02~08:01~04:02	6.70952
24:02~13:02~06:02~11:01~03:01	6.69827
02:01~14:02~08:02~03:01~02:01	6.69647
03:01~18:01~12:03~13:01~06:03	0.66957
02:01~40:01~03:04~13:02~06:02	6.68916
01:01~49:01~07:01~15:01~06:02	6.68808
29:01~35:01~04:01~04:02~03:02	6.68068
30:02~18:01~05:01~13:01~06:03	0.66771
03:01~15:16~14:02~04:05~03:02	6.66842
01:01~15:01~03:04~15:01~06:02	6.66527
03:01~37:01~06:02~07:01~02:01	6.65665
02:01~35:01~04:01~13:02~06:04	6.64956
02:01~39:01~02:02~15:01~06:02	6.64704
03:01~51:01~15:02~03:01~02:01	6.64429
24:02~07:02~07:02~04:07~03:01	6.64099
24:02~27:05~07:02~04:01~03:01	6.63086
01:01~40:01~03:04~04:01~03:01	6.62394
02:01~41:01~17:01~03:01~02:01	0.66187
02:01~39:01~07:02~04:04~03:02	6.61844
03:01~44:02~05:01~04:01~03:02	6.61785
02:01~51:01~15:02~04:07~03:01	6.60887
11:01~18:01~07:01~11:01~03:01	6.60017
02:01~35:01~04:01~08:03~03:01	6.59822
01:01~44:05~02:02~07:01~03:03	6.58649
03:01~18:01~07:01~04:03~03:02	0.65637
68:01~07:02~07:02~09:01~03:03	6.55483
29:01~07:05~15:05~11:01~03:01	6.55476
03:01~35:08~04:01~11:01~03:01	6.55422
01:01~15:01~06:02~04:01~03:02	6.55334
26:01~38:01~12:03~10:01~05:01	6.55097
32:01~40:02~02:02~08:01~04:02	6.54525
29:01~07:05~15:05~13:02~06:04	0.65437
03:01~15:01~03:03~07:01~03:03	6.53987
02:01~47:01~06:02~13:01~06:03	6.53413
03:01~07:02~03:04~13:01~06:03	6.52749
68:02~53:01~04:01~15:01~06:02	6.52387
02:01~40:02~02:02~04:01~03:01	6.51314
32:01~44:02~16:04~11:04~03:01	6.51285
24:02~18:01~12:03~01:01~05:01	6.51018
24:02~27:05~02:02~03:01~02:01	6.50887
30:01~13:02~06:02~07:01~03:03	6.50866
68:01~44:02~07:04~04:01~03:01	6.50844
03:01~07:02~07:02~04:08~03:01	6.49928
23:01~44:03~04:01~13:02~06:04	0.64953
31:01~44:02~05:01~01:01~05:01	6.48832
01:01~52:01~12:02~13:01~06:03	6.48428
11:01~51:01~03:03~09:01~03:03	6.47324
25:01~35:01~04:01~14:01~05:03	6.47118
01:01~39:06~07:02~01:01~05:01	6.46672
01:01~56:01~01:02~04:01~03:02	6.46387
11:01~50:01~06:02~03:01~02:01	6.45175
26:01~40:01~03:04~08:01~04:02	6.45025
23:01~49:01~07:01~03:01~02:01	6.44931
26:01~40:02~02:02~11:01~03:01	6.44367
23:01~44:03~04:01~04:04~03:02	6.43259
31:01~35:02~04:01~04:03~03:05	6.43025
01:01~27:05~02:02~13:01~06:03	6.41383
29:01~07:05~15:05~07:01~02:01	6.41056
33:03~27:02~02:02~11:01~03:01	6.40205
03:01~51:01~15:02~09:01~03:03	6.40115
01:01~27:05~02:02~03:01~02:01	0.63941
24:02~38:01~12:03~11:01~03:01	6.39349
03:01~51:01~14:02~08:03~03:01	6.39249
29:02~44:03~16:01~11:04~03:01	6.39202
02:01~37:01~06:02~04:01~03:02	6.38925
03:01~44:05~02:02~01:01~05:01	6.38887
03:01~51:01~07:02~04:04~03:02	6.38627
32:01~15:01~03:03~14:01~03:01	6.38278
68:01~27:05~01:02~07:01~02:01	6.37367
02:01~27:05~02:02~13:02~06:04	6.37234
02:05~08:01~07:01~03:01~02:01	6.37022
30:01~49:01~07:01~11:04~03:01	6.36277
24:02~13:02~06:02~04:01~03:02	6.36009
03:01~51:01~14:02~11:03~03:01	6.35806
30:02~51:01~16:01~07:01~02:01	6.35647
31:01~44:02~12:03~01:01~05:01	6.35496
02:01~44:02~05:01~13:03~03:01	6.35233
24:02~27:05~02:02~14:01~05:03	6.34871
26:01~51:01~15:02~04:04~03:02	6.34532
03:02~51:01~15:02~11:01~03:01	0.63379
02:01~35:01~04:01~01:03~05:01	6.33752
30:02~18:01~05:01~11:01~03:01	6.33262
01:01~58:01~07:01~13:02~06:04	0.63295
02:01~45:01~16:01~11:01~03:01	6.32911
24:02~13:02~06:02~13:01~06:03	6.32624
03:01~07:02~07:02~04:03~03:02	6.32568
01:01~55:01~03:03~04:01~03:02	6.32385
01:01~39:01~12:03~11:01~03:01	6.32108
02:05~38:01~12:03~13:03~03:01	6.31528
30:02~14:01~08:02~07:01~02:01	6.31286
02:01~27:05~02:02~08:03~03:01	0.63073
68:01~27:05~02:02~04:04~03:02	6.30313
11:01~08:01~07:02~03:01~02:01	6.30112
24:02~44:02~05:01~04:01~03:02	6.28568
68:01~18:03~07:01~11:04~03:01	6.28559
33:03~50:01~06:02~07:01~02:01	6.28347
11:01~51:08~15:02~11:01~03:01	6.27609
02:01~07:02~07:02~04:03~03:02	6.27434
26:01~27:05~02:02~15:01~06:02	6.27292
03:01~18:01~12:03~04:01~03:02	6.26953
02:01~51:01~15:02~11:03~03:01	6.26511
30:02~18:01~05:01~15:01~06:02	6.26468
03:01~51:01~01:02~14:01~05:03	6.26439
03:01~07:05~15:05~11:01~03:01	6.26283
11:01~08:01~07:01~13:01~06:03	6.25935
02:05~35:02~04:01~11:04~03:01	6.25757
01:01~35:03~04:01~07:01~03:03	6.25664
24:02~27:05~02:02~04:08~03:01	6.25637
26:01~27:05~02:02~04:01~03:02	0.62562
02:01~08:01~07:01~14:01~05:03	6.25586
32:01~40:02~02:02~03:01~02:01	6.25503
26:08~07:02~07:02~15:01~06:02	6.25045
24:02~08:01~07:01~01:01~05:01	6.24889
24:02~08:01~03:04~03:01~02:01	6.24167
26:01~14:01~08:02~11:01~03:01	0.62392
26:01~58:01~03:02~13:02~06:09	6.23778
03:01~15:01~03:03~13:02~06:04	6.23698
29:02~40:01~03:04~11:04~03:01	6.23593
11:01~35:03~04:01~01:01~05:01	6.23471
32:01~56:01~01:02~01:01~05:01	6.22482
[truncated: 32,073 more rows]
